# Supplementary material for: Sublingual Misoprostol versus Intramuscular Oxytocin for Prevention of Postpartum Hemorrhage in Uganda: A Double-Blind Randomized Non-Inferiority Trial
Source: PLoS Med. 2014 Nov 4;11(11):e1001752. doi: 10.1371/journal.pmed.1001752 (PMC4219663; doi:10.1371/journal.pmed.1001752)
Supplement: Data S1 — Dataset. (CSV) [file pmed.1001752.s002.csv]

study_group	age_cat	bmi_cat	highesteduc	parity_cat	histhomebirth	histofpph	prenatal_visits	years_since_lastpregnancy	weeks_amenorrhea	hgb_admission	hgb_admission_cat	hct_admission	duration2ndstagelabour	duration3rdstagelabour	episiotomy	tear	retainplacenta	bldtransfusion	analgesicsgivenafterbirth	additionaltherapeuticmed	surgicalprocedure	admittedtoicu	birth_weight_cat	wt_placenta_cat	death	hgb_24hours	hct_24hours	blood_loss_1hr	blood_loss_2hrs	blood_loss_24hrs	nausea	vomiting	diarrhoea	headache	shivering	afterpains
misoprostol	18-35	>25	4. Vocational/ tertially school	1	1. No	3. N/A	5. Four or more		39	12.5	>12g/dL	38.4	20	4	2.Yes	2.Yes	1. No	1. No	1. No	1. No	1. No	1. No	2500 - 3499grams	<0.8	1. No	12.5	38.1	190	376.9	453.46	2. No	2. No	2. No	2. No	1. Yes	2. No
misoprostol	18-35	>25	3. Secondary school	1	1. No	1. No	5. Four or more		39.4	12.8	>12g/dL	39.2	15	3	1.No	2.Yes	1. No	1. No	2. Yes	1. No	1. No	1. No	2500 - 3499grams	<0.8	1. No	12	36	150	328.62	424.6	1. Yes	2. No	2. No	2. No	2. No	1. Yes
oxytocin	18-35	>25	2. Primary school	1	1. No	3. N/A	2.Once		40.5	11.5	<12g/dL	34.5	20	6	2.Yes	2.Yes	1. No	1. No	2. Yes	1. No	1. No	1. No	2500 - 3499grams	<0.8	1. No	11.2	34	210	377.9	475.73	2. No	2. No	2. No	2. No	2. No	1. Yes
oxytocin	18-35	>25	3. Secondary school	2 to 4	1. No	1. No	5. Four or more	5	38	11.4	<12g/dL	34.3	35	25	1.No	1.No	2. Yes	1. No	2. Yes	1. No	1. No	1. No	2500 - 3499grams	<0.8	1. No	9.5	29.5	560	1000	1023.74	2. No	2. No	2. No	2. No	2. No	1. Yes
oxytocin	18-35	<25	2. Primary school	2 to 4	1. No	3. N/A	5. Four or more	5	38.5	14.4	>12g/dL	42.6	15	4	1.No	1.No	1. No	1. No	1. No	1. No	1. No	1. No	2500 - 3499grams	<0.8	1. No	13.7	41	150	287.85	376.2	2. No	2. No	2. No	2. No	2. No	1. Yes
oxytocin	18-35	<25	4. Vocational/ tertially school	1	1. No	1. No	5. Four or more		38.2	11.5	<12g/dL	33.9	20	9	2.Yes	1.No	1. No	1. No	1. No	1. No	1. No	1. No	2500 - 3499grams	<0.8	1. No	11.4	34.5	90	270.35	284.96	2. No	2. No	2. No	2. No	2. No	1. Yes
oxytocin	18-35	>25	1. No schololing	>=5	2. Yes	1. No	4. Three times	4	40.6	10.9	<12g/dL	31.3	20	15	1.No	1.No	1. No	2. Yes	2. Yes	2. Yes	1. No	1. No	>=3500grams	<0.8	1. No	7.9	26	1100	1434.65	1417.58	2. No	2. No	2. No	1. Yes	2. No	1. Yes
oxytocin	18-35	>25	2. Primary school	1	1. No	3. N/A	5. Four or more		40.1	11.5	<12g/dL	35.8	15	5	1.No	1.No	1. No	1. No	2. Yes	1. No	1. No	1. No	2500 - 3499grams	<0.8	1. No	11.2	33.4	100	349.69	485.78	2. No	2. No	2. No	2. No	2. No	1. Yes
oxytocin	18-35	<25	3. Secondary school	1	1. No	3. N/A	1.None		40.5	11.1	<12g/dL	33.2	21	7	2.Yes	2.Yes	1. No	1. No	1. No	1. No	1. No	1. No	2500 - 3499grams	<0.8	1. No	10.3	31	110	374.08	780.91	2. No	2. No	2. No	2. No	1. Yes	2. No
misoprostol	18-35	<25	3. Secondary school	1	1. No	3. N/A	4. Three times		38.5	15.5	>12g/dL	40.5	20	25	2.Yes	2.Yes	2. Yes	2. Yes	2. Yes	1. No	1. No	1. No	2500 - 3499grams	<0.8	1. No	8.6	28.9	500	1008.11	1308.61	2. No	2. No	2. No	1. Yes	2. No	1. Yes
misoprostol	18-35	<25	2. Primary school	2 to 4	2. Yes	2. Yes	2.Once	4	40	12	>12g/dL	36.1	15	5	1.No	1.No	1. No	1. No	1. No	1. No	1. No	1. No	2500 - 3499grams	<0.8	1. No	11.8	35.3	100	180.77	240.69	2. No	2. No	2. No	2. No	1. Yes	2. No
oxytocin	18-35	>25	2. Primary school	2 to 4	2. Yes	1. No	5. Four or more	1	40.5	13.5	>12g/dL	40.6	10	3	1.No	1.No	1. No	1. No	1. No	1. No	1. No	1. No	2500 - 3499grams	<0.8	1. No	13.7	41	60	190.57	260.42	2. No	2. No	2. No	2. No	2. No	2. No
misoprostol	18-35	>25	2. Primary school	1	1. No	3. N/A	4. Three times		38	16	>12g/dL	48.1	20	5	2.Yes	1.No	1. No	1. No	2. Yes	1. No	1. No	1. No	>=3500grams	>=0.8	1. No	13	38.1	200	419.43	482.49	1. Yes	2. No	2. No	2. No	1. Yes	1. Yes
oxytocin	18-35	>25	3. Secondary school	2 to 4	1. No	1. No	4. Three times	2	38	11.9	<12g/dL	35.9	10	3	1.No	1.No	1. No	1. No	2. Yes	1. No	1. No	1. No	>=3500grams	<0.8	1. No	9.9	30.7	500	532.98	848.58	2. No	2. No	2. No	2. No	2. No	1. Yes
oxytocin	18-35	<25	1. No schololing	>=5	1. No	1. No	2.Once	2	40.1	11.7	<12g/dL	34.7	10	5	1.No	1.No	1. No	1. No	2. Yes	1. No	1. No	1. No	2500 - 3499grams	<0.8	1. No	11.2	33.7	100	120.62	369.54	2. No	2. No	2. No	2. No	2. No	1. Yes
misoprostol	18-35	<25	2. Primary school	1	1. No	3. N/A	4. Three times		40	13.8	>12g/dL	40.3	15	3	2.Yes	2.Yes	1. No	1. No	1. No	1. No	1. No	1. No	2500 - 3499grams	<0.8	1. No	11	31.6	1000	1078.03	1101.04	1. Yes	2. No	2. No	2. No	2. No	2. No
misoprostol	18-35	>25	3. Secondary school	1	1. No	3. N/A	5. Four or more		38.5	10.9	<12g/dL	32.8	20	5	2.Yes	2.Yes	1. No	1. No	1. No	1. No	1. No	1. No	2500 - 3499grams	<0.8	1. No	10.8	32.5	200	289.9	439.01	1. Yes	2. No	2. No	2. No	2. No	2. No
oxytocin	>35	>25	2. Primary school	>=5	2. Yes	1. No	4. Three times	4	40.1	13.8	>12g/dL	41.2	10	2	1.No	1.No	1. No	1. No	1. No	1. No	1. No	1. No	2500 - 3499grams	<0.8	1. No	13.2	39.6	150	183.91	465.65	2. No	2. No	2. No	2. No	2. No	2. No
misoprostol	18-35	>25	3. Secondary school	2 to 4	2. Yes	2. Yes	5. Four or more	3	40.3	12.9	>12g/dL	38.2	15	5	1.No	1.No	1. No	1. No	1. No	2. Yes	1. No	1. No	>=3500grams	<0.8	1. No	10.9	32.2	500	677.76	955.82	1. Yes	2. No	2. No	2. No	2. No	2. No
oxytocin	18-35	<25	3. Secondary school	2 to 4	2. Yes	1. No	3. Twice	2	40.6	13.9	>12g/dL	39.8	1	7	1.No	1.No	1. No	1. No	1. No	1. No	1. No	1. No	2500 - 3499grams	<0.8	1. No	12.4	36.2	70	101.76	189.86	2. No	2. No	2. No	2. No	2. No	1. Yes
misoprostol	18-35	<25	2. Primary school	2 to 4	2. Yes	1. No	5. Four or more	3	39	14	>12g/dL	39	25	6	1.No	2.Yes	1. No	1. No	2. Yes	1. No	1. No	1. No	>=3500grams	<0.8	1. No	12.5	38.4	60	180.09	353.53	1. Yes	2. No	2. No	2. No	1. Yes	1. Yes
oxytocin	18-35	>25	3. Secondary school	1	1. No	3. N/A	5. Four or more		38.2	14	>12g/dL	40.5	20	5	1.No	1.No	1. No	1. No	2. Yes	1. No	1. No	1. No	2500 - 3499grams	<0.8	1. No	13.4	40.3	50	69.99	287.8	2. No	2. No	2. No	2. No	2. No	1. Yes
misoprostol	>35	<25	2. Primary school	>=5	2. Yes	1. No	5. Four or more	1.2	40.5	12.3	>12g/dL	34.9	10	3	1.No	1.No	1. No	1. No	2. Yes	2. Yes	1. No	1. No	>=3500grams	<0.8	1. No	12.2	34.5	100	350.02	478.43	1. Yes	1. Yes	2. No	2. No	1. Yes	1. Yes
oxytocin	18-35	<25	2. Primary school	2 to 4	2. Yes	1. No	5. Four or more	2	40	13.5	>12g/dL	38.9	12	2	1.No	1.No	1. No	1. No	2. Yes	1. No	1. No	1. No	2500 - 3499grams	<0.8	1. No	13.3	40.2	100	128.12	376.77	2. No	2. No	2. No	2. No	2. No	1. Yes
misoprostol	18-35	<25	2. Primary school	2 to 4	2. Yes	1. No	4. Three times	1	39	11.8	<12g/dL	33.7	10	3	1.No	1.No	1. No	1. No	1. No	2. Yes	1. No	1. No	2500 - 3499grams	<0.8	1. No	9.3	28.8	700	722.52	798.37	1. Yes	2. No	2. No	2. No	1. Yes	2. No
oxytocin	18-35	<25	2. Primary school	2 to 4	2. Yes	1. No	5. Four or more	4	39.2	14.1	>12g/dL	42.2	15	5	2.Yes	2.Yes	1. No	1. No	2. Yes	1. No	1. No	1. No	2500 - 3499grams	<0.8	1. No	12	36.1	100	305.03	428.05	2. No	2. No	2. No	1. Yes	1. Yes	2. No
misoprostol	>35	<25	2. Primary school	>=5	2. Yes	1. No	5. Four or more	4	40.6	15.1	>12g/dL	45.5	15	4	1.No	1.No	1. No	1. No	1. No	1. No	1. No	1. No	2500 - 3499grams	<0.8	1. No	13.5	39.8	37	145.4	286.88	1. Yes	2. No	2. No	2. No	2. No	2. No
oxytocin	18-35	<25	4. Vocational/ tertially school	2 to 4	2. Yes	1. No	3. Twice	2	40	12.1	>12g/dL	37.4	10	3	1.No	2.Yes	1. No	1. No	2. Yes	1. No	1. No	1. No	>=3500grams	<0.8	1. No	11.3	35.5	100	127.56	205.61	2. No	2. No	2. No	2. No	2. No	1. Yes
misoprostol	18-35	>25	2. Primary school	2 to 4	2. Yes	2. Yes	3. Twice	2	40	13.1	>12g/dL	39.4	15	3	1.No	1.No	1. No	1. No	2. Yes	1. No	1. No	1. No	2500 - 3499grams	<0.8	1. No	12.1	37.2	30	75.81	427.45	1. Yes	2. No	2. No	2. No	2. No	1. Yes
oxytocin	18-35	>25	2. Primary school	1	1. No	3. N/A	4. Three times		38	13.3	>12g/dL	40.4	16	4	2.Yes	1.No	1. No	1. No	1. No	1. No	1. No	1. No	2500 - 3499grams	<0.8	1. No	10.5	31.4	200	444.45	498.58	1. Yes	2. No	2. No	2. No	2. No	1. Yes
misoprostol	18-35	<25	4. Vocational/ tertially school	1	1. No	3. N/A	5. Four or more		40	13.9	>12g/dL	39	25	23	2.Yes	2.Yes	2. Yes	1. No	1. No	2. Yes	1. No	1. No	2500 - 3499grams	<0.8	1. No	11.4	32.5	1100	1302.87	1469.89	1. Yes	2. No	2. No	2. No	1. Yes	2. No
misoprostol	18-35	>25	2. Primary school	1	1. No	3. N/A	5. Four or more		39.6	12.1	>12g/dL	37.9	45	5	2.Yes	2.Yes	1. No	1. No	1. No	1. No	1. No	1. No	2500 - 3499grams	<0.8	1. No	10.7	35.1	250	443.95	914.16	1. Yes	2. No	2. No	2. No	1. Yes	2. No
misoprostol	18-35	>25	2. Primary school	2 to 4	2. Yes	2. Yes	5. Four or more	2	39.6	11.7	<12g/dL	35.3	5	2	1.No	2.Yes	1. No	2. Yes	2.Yes	2. Yes	1. No	1. No	>=3500grams	>=0.8	1. No	9.3	28.8	1000	1191.5	1376.64	1. Yes	2. No	2. No	2. No	2. No	1. Yes
misoprostol	18-35	<25	2. Primary school	2 to 4	1. No	2. Yes	4. Three times	1	40.6	12.1	>12g/dL	36.8	41	3	2.Yes	2.Yes	1. No	1. No	1. No	1. No	1. No	1. No	>=3500grams	>=0.8	1. No	11.1	33.3	60	345.4	489.12	1. Yes	2. No	2. No	2. No	1. Yes	2. No
misoprostol	18-35	>25	2. Primary school	1	1. No	3. N/A	5. Four or more		39.1	12.5	>12g/dL	36.3	20	5	2.Yes	2.Yes	1. No	1. No	1. No	1. No	1. No	1. No	2500 - 3499grams	<0.8	1. No	12	35.7	70	309.41	592.62	1. Yes	2. No	2. No	2. No	2. No	2. No
oxytocin	18-35	<25	1. No schololing	>=5	2. Yes	2. Yes	4. Three times	7	40	14.9	>12g/dL	43.6	10	3	1.No	1.No	1. No	1. No	2. Yes	1. No	1. No	1. No	2500 - 3499grams	<0.8	1. No	13	41.6	80	224.87	460.08	1. Yes	2. No	2. No	2. No	2. No	1. Yes
misoprostol	18-35	<25	2. Primary school	2 to 4	2. Yes	1. No	5. Four or more	1	40.5	13.1	>12g/dL	39.3	20	5	2.Yes	2.Yes	1. No	1. No	1. No	1. No	1. No	1. No	2500 - 3499grams	<0.8	1. No	12.1	38.8	170	190.41	315.54	1. Yes	2. No	2. No	2. No	2. No	2. No
misoprostol	18-35	<25	2. Primary school	2 to 4	2. Yes	1. No	4. Three times	2	40.6	15	>12g/dL	45	20	4	1.No	2.Yes	1. No	1. No	2. Yes	1. No	1. No	1. No	2500 - 3499grams	<0.8	1. No	13.9	42.1	200	311.58	407.45	1. Yes	2. No	2. No	2. No	2. No	1. Yes
misoprostol	>35	>25	2. Primary school	>=5	2. Yes	1. No	5. Four or more	12	40	13.1	>12g/dL	39.6	25	3	1.No	1.No	1. No	1. No	2. Yes	1. No	1. No	1. No	2500 - 3499grams	<0.8	1. No	12.5	39.8	60	90.55	326.68	1. Yes	2. No	2. No	2. No	2. No	1. Yes
oxytocin	18-35	<25	2. Primary school	2 to 4	2. Yes	1. No	5. Four or more	4	38.2	14.4	>12g/dL	43.3	20	3	1.No	1.No	1. No	1. No	2. Yes	1. No	1. No	1. No	2500 - 3499grams	<0.8	1. No	13.9	42.1	90	166.04	247.22	1. Yes	2. No	2. No	2. No	2. No	1. Yes
misoprostol	18-35	<25	2. Primary school	2 to 4	2. Yes	2. Yes	4. Three times	1.2	38.5	13.6	>12g/dL	38.7	10	5	1.No	2.Yes	1. No	1. No	2. Yes	1. No	1. No	1. No	2500 - 3499grams	<0.8	1. No	13.3	38.7	100	284.95	364.86	1. Yes	2. No	2. No	2. No	1. Yes	1. Yes
oxytocin	18-35	<25	2. Primary school	2 to 4	2. Yes	1. No	5. Four or more	7	39.6	13.1	>12g/dL	37.8	20	5	1.No	1.No	1. No	1. No	1. No	1. No	1. No	1. No	2500 - 3499grams	<0.8	1. No	12	36.2	100	143.85	311.92	1. Yes	2. No	2. No	2. No	1. Yes	2. No
oxytocin	18-35	>25	2. Primary school	2 to 4	2. Yes	1. No	4. Three times	2	40	13.3	>12g/dL	40	12	4	1.No	1.No	1. No	1. No	2. Yes	1. No	1. No	1. No	2500 - 3499grams	<0.8	1. No	12.3	36.9	300	592.1	586.79	1. Yes	2. No	2. No	2. No	2. No	1. Yes
oxytocin	18-35	<25	2. Primary school	2 to 4	2. Yes	1. No	5. Four or more	4	40	13.4	>12g/dL	41.4	20	3	1.No	1.No	1. No	1. No	2. Yes	1. No	1. No	1. No	2500 - 3499grams	<0.8	1. No	12.5	39.5	250	337.8	484.77	1. Yes	2. No	2. No	2. No	1. Yes	1. Yes
misoprostol	18-35	>25	2. Primary school	2 to 4	2. Yes	1. No	2.Once	3	38	13.8	>12g/dL	41.8	10	4	1.No	1.No	1. No	1. No	2. Yes	1. No	1. No	1. No	2500 - 3499grams	<0.8	1. No	11.6	37.4	120	232.17	245.84	1. Yes	2. No	2. No	2. No	2. No	1. Yes
misoprostol	18-35	>25	2. Primary school	2 to 4	2. Yes	2. Yes	4. Three times	2	39	12	>12g/dL	38.8	13.5	4	1.No	1.No	1. No	1. No	2. Yes	1. No	1. No	1. No	>=3500grams	>=0.8	1. No	12	38.7	550	606.93	852.23	1. Yes	2. No	2. No	2. No	2. No	1. Yes
oxytocin	18-35	<25	2. Primary school	2 to 4	2. Yes	2. Yes	3. Twice	2	38	13.1	>12g/dL	40.7	10	5	1.No	1.No	1. No	1. No	2. Yes	1. No	1. No	1. No	2500 - 3499grams	<0.8	1. No	12.9	40.9	250	399.17	489.41	1. Yes	2. No	2. No	2. No	2. No	1. Yes
misoprostol	18-35	>25	2. Primary school	2 to 4	2. Yes	1. No	4. Three times	2.5	40	13.3	>12g/dL	40	10	10	1.No	1.No	1. No	1. No	1. No	2. Yes	1. No	1. No	2500 - 3499grams	<0.8	1. No	11.8	35.2	1000	1124.07	1045.67	1. Yes	2. No	2. No	2. No	1. Yes	2. No
misoprostol	18-35	>25	2. Primary school	1	2. Yes	3. N/A	5. Four or more		39.1	14.1	>12g/dL	41.8	20	5	2.Yes	2.Yes	1. No	1. No	1. No	2. Yes	1. No	1. No	2500 - 3499grams	<0.8	1. No	12.1	34.7	100	234.62	414.08	1. Yes	2. No	2. No	2. No	1. Yes	2. No
oxytocin	18-35	>25	2. Primary school	2 to 4	2. Yes	1. No	5. Four or more	3	40	9.7	<12g/dL	29.9	15	5	1.No	1.No	1. No	1. No	1. No	1. No	1. No	1. No	<2500grams	<0.8	1. No	8.5	25.6	90	136.16	242.2	1. Yes	2. No	2. No	2. No	2. No	2. No
oxytocin	18-35	<25	4. Vocational/ tertially school	1	1. No	3. N/A	4. Three times		38	15.8	>12g/dL	46.7	10	4	1.No	1.No	1. No	1. No	2. Yes	1. No	1. No	1. No	2500 - 3499grams	<0.8	1. No	15.1	45.3	100	158.29	394.1	1. Yes	2. No	2. No	2. No	1. Yes	1. Yes
misoprostol	18-35	>25	3. Secondary school	1	1. No	3. N/A	5. Four or more		40	14.8	>12g/dL	44.9	25	5	2.Yes	1.No	1. No	1. No	1. No	1. No	1. No	1. No	2500 - 3499grams	<0.8	1. No	13.5	38.8	200	503.14	623.03	1. Yes	2. No	2. No	2. No	2. No	2. No
oxytocin	18-35	>25	2. Primary school	1	1. No	3. N/A	3. Twice		40	13.2	>12g/dL	39.4	16	6	2.Yes	1.No	1. No	1. No	2. Yes	1. No	1. No	1. No	<2500grams	<0.8	1. No	12.9	38.7	150	330.97	482.05	1. Yes	2. No	2. No	2. No	1. Yes	1. Yes
misoprostol	18-35	>25	2. Primary school	2 to 4	1. No	1. No	5. Four or more	2	39	11.5	<12g/dL	35.9	10	3	1.No	2.Yes	1. No	1. No	2. Yes	1. No	1. No	1. No	>=3500grams	>=0.8	1. No	10.7	31.1	160	215.82	479.21	1. Yes	2. No	2. No	2. No	1. Yes	1. Yes
oxytocin	18-35	>25	2. Primary school	2 to 4	1. No	1. No	5. Four or more	2	39.5	14.5	>12g/dL	44.5	15	3	1.No	1.No	1. No	1. No	2. Yes	1. No	1. No	1. No	2500 - 3499grams	<0.8	1. No	13.4	40.2	50	225.33	497.04	1. Yes	2. No	2. No	2. No	1. Yes	1. Yes
oxytocin	18-35	>25	2. Primary school	2 to 4	1. No	1. No	5. Four or more	1	39.2	12.2	>12g/dL	36.5	20	5	1.No	1.No	1. No	1. No	1. No	1. No	1. No	1. No	2500 - 3499grams	<0.8	1. No	10.3	34.8	160	202.77	345.45	1. Yes	2. No	2. No	2. No	2. No	1. Yes
misoprostol	18-35	>25	2. Primary school	1	1. No	3. N/A	3. Twice		38	13.4	>12g/dL	40.2	15	7	2.Yes	2.Yes	1. No	1. No	1. No	1. No	1. No	1. No	2500 - 3499grams	<0.8	1. No	12.5	38.4	200	470.41	511.64	1. Yes	2. No	2. No	2. No	2. No	2. No
misoprostol	18-35	>25	2. Primary school	1	1. No	3. N/A	5. Four or more		38.5	13.7	>12g/dL	41.7	25	5	2.Yes	2.Yes	1. No	1. No	2. Yes	1. No	1. No	1. No	2500 - 3499grams	<0.8	1. No	12	36.5	100	177.44	297.42	1. Yes	2. No	2. No	2. No	1. Yes	1. Yes
oxytocin	18-35	>25	2. Primary school	1	1. No	3. N/A	4. Three times		39.3	11.3	<12g/dL	33.4	20	10	1.No	1.No	1. No	1. No	2. Yes	1. No	1. No	1. No	2500 - 3499grams	<0.8	1. No	12	35.8	150	224.07	393.28	1. Yes	2. No	2. No	2. No	1. Yes	1. Yes
oxytocin	18-35	<25	3. Secondary school	2 to 4	1. No	2. Yes	5. Four or more	2	39	11.1	<12g/dL	33.3	10	4	1.No	1.No	1. No	1. No	2. Yes	1. No	1. No	1. No	2500 - 3499grams	>=0.8	1. No	11	33	350	445.01	466.4	1. Yes	2. No	2. No	1. Yes	2. No	1. Yes
misoprostol	18-35	>25	2. Primary school	>=5	2. Yes	1. No	4. Three times	5	38	13.3	>12g/dL	39.1	20	3	1.No	1.No	1. No	1. No	2. Yes	1. No	1. No	1. No	2500 - 3499grams	<0.8	1. No	12.1	36.9	80	218.74	436.85	1. Yes	2. No	2. No	2. No	1. Yes	1. Yes
misoprostol	>35	>25	2. Primary school	2 to 4	1. No	2. Yes	5. Four or more	5	40	14	>12g/dL	42.4	10	3	1.No	2.Yes	1. No	1. No	2. Yes	1. No	1. No	1. No	2500 - 3499grams	<0.8	1. No	12.5	37.8	500	646.83	961.25	1. Yes	2. No	2. No	2. No	1. Yes	1. Yes
oxytocin	18-35	>25	2. Primary school	1	1. No	3. N/A	5. Four or more		38	14.5	>12g/dL	43.9	15	4	1.No	2.Yes	1. No	1. No	2. Yes	1. No	1. No	1. No	2500 - 3499grams	<0.8	1. No	12.8	38.3	250	338.26	495.89	1. Yes	2. No	2. No	2. No	2. No	1. Yes
misoprostol	18-35	<25	2. Primary school	1	1. No	3. N/A	3. Twice		38.6	11.9	<12g/dL	35.6	20	5	2.Yes	2.Yes	1. No	1. No	1. No	1. No	1. No	1. No	2500 - 3499grams	<0.8	1. No	11.2	33.7	100	217.68	334.73	1. Yes	2. No	2. No	2. No	2. No	2. No
oxytocin	18-35	<25	2. Primary school	1	1. No	3. N/A	4. Three times		40.6	13.4	>12g/dL	40.2	21	6	2.Yes	2.Yes	1. No	1. No	1. No	1. No	1. No	1. No	2500 - 3499grams	<0.8	1. No	12.8	38.5	110	522.29	598.56	1. Yes	2. No	2. No	2. No	1. Yes	2. No
oxytocin	18-35	>25	2. Primary school	1	1. No	3. N/A	3. Twice		39	13	>12g/dL	39	23	4	2.Yes	2.Yes	1. No	1. No	2. Yes	1. No	1. No	1. No	2500 - 3499grams	>=0.8	1. No	12.2	36.5	80	216.74	343.98	2. No	2. No	2. No	2. No	2. No	1. Yes
oxytocin	18-35	>25	2. Primary school	>=5	2. Yes	1. No	5. Four or more	3	39.6	11.9	<12g/dL	35.5	10	4	1.No	1.No	1. No	1. No	1. No	1. No	1. No	1. No	2500 - 3499grams	<0.8	1. No	11.4	35.2	200	331.79	475.02	1. Yes	2. No	2. No	2. No	2. No	2. No
misoprostol	18-35	>25	2. Primary school	1	1. No	3. N/A	5. Four or more		39	13.5	>12g/dL	41.1	15	5	2.Yes	2.Yes	1. No	1. No	2. Yes	1. No	1. No	1. No	2500 - 3499grams	<0.8	1. No	12.7	38.7	100	215.15	458.83	1. Yes	2. No	2. No	2. No	2. No	1. Yes
oxytocin	18-35	>25	2. Primary school	2 to 4	2. Yes	1. No	4. Three times	6	38.6	13.1	>12g/dL	39.2	15	4	1.No	1.No	1. No	1. No	2. Yes	1. No	1. No	1. No	2500 - 3499grams	<0.8	1. No	11.9	35.6	250	399.81	491.71	1. Yes	2. No	2. No	2. No	2. No	1. Yes
misoprostol	18-35	<25	2. Primary school	1	1. No	3. N/A	5. Four or more		39.5	12.2	>12g/dL	37.5	25	8	2.Yes	2.Yes	1. No	1. No	2. Yes	1. No	1. No	1. No	2500 - 3499grams	<0.8	1. No	11.5	34.5	300	530.73	583.51	1. Yes	2. No	2. No	2. No	2. No	1. Yes
misoprostol	18-35	>25	2. Primary school	1	1. No	3. N/A	5. Four or more		38.1	13.6	>12g/dL	41.1	20	7	2.Yes	2.Yes	1. No	1. No	2. Yes	1. No	1. No	1. No	2500 - 3499grams	<0.8	1. No	12.9	38.5	250	535.33	646.19	1. Yes	2. No	2. No	2. No	2. No	1. Yes
misoprostol	18-35	>25	2. Primary school	2 to 4	1. No	1. No	5. Four or more	2	40	11.9	<12g/dL	38.1	24	4	2.Yes	2.Yes	1. No	1. No	2. Yes	1. No	1. No	1. No	>=3500grams	>=0.8	1. No	12.5	37.5	100	278.47	702.14	1. Yes	2. No	2. No	2. No	2. No	1. Yes
misoprostol	18-35	>25	2. Primary school	1	1. No	3. N/A	5. Four or more		38	14	>12g/dL	42	22	4	2.Yes	1.No	1. No	1. No	2. Yes	1. No	1. No	1. No	2500 - 3499grams	<0.8	1. No	13.5	39.7	150	213.14	464.23	2. No	2. No	2. No	2. No	2. No	1. Yes
oxytocin	18-35	>25	2. Primary school	2 to 4	1. No	1. No	5. Four or more	2	39	13	>12g/dL	38.1	15	3	1.No	1.No	1. No	1. No	2. Yes	1. No	1. No	1. No	2500 - 3499grams	<0.8	1. No	13.3	38.7	100	153	460.14	2. No	2. No	2. No	2. No	2. No	1. Yes
oxytocin	18-35	<25	2. Primary school	1	1. No	3. N/A	5. Four or more		38.1	14.5	>12g/dL	41.5	10	5	1.No	1.No	1. No	1. No	2. Yes	1. No	1. No	1. No	2500 - 3499grams	<0.8	1. No	13	37	500	574.97	826.8	2. No	2. No	2. No	2. No	1. Yes	1. Yes
oxytocin	18-35	<25	2. Primary school	2 to 4	1. No	2. Yes	4. Three times	1	40.2	14.9	>12g/dL	43.5	10	5	1.No	1.No	1. No	1. No	2. Yes	1. No	1. No	1. No	2500 - 3499grams	<0.8	1. No	13.9	40.8	150	303.93	346.48	2. No	2. No	2. No	2. No	1. Yes	1. Yes
misoprostol	18-35	>25	2. Primary school	2 to 4	1. No	1. No	5. Four or more	2.5	38	12.3	>12g/dL	36	10	5	1.No	1.No	1. No	1. No	2. Yes	1. No	1. No	1. No	2500 - 3499grams	<0.8	1. No	11.9	35.7	200	264.36	441.25	2. No	2. No	2. No	2. No	1. Yes	1. Yes
oxytocin	18-35	<25	3. Secondary school	1	1. No	3. N/A	3. Twice		38	15.1	>12g/dL	45.2	11	3	1.No	1.No	1. No	1. No	2. Yes	1. No	1. No	1. No	2500 - 3499grams	<0.8	1. No	14.5	44.4	70	176.58	298.52	2. No	2. No	2. No	2. No	1. Yes	1. Yes
misoprostol	18-35	<25	2. Primary school	1	1. No	3. N/A	3. Twice		38	10.1	<12g/dL	30.3	10	5	2.Yes	2.Yes	1. No	1. No	2. Yes	1. No	1. No	1. No	2500 - 3499grams	<0.8	1. No	9.7	29.2	60	131.29	311.76	2. No	2. No	2. No	2. No	1. Yes	1. Yes
oxytocin	18-35	<25	4. Vocational/ tertially school	1	1. No	3. N/A	4. Three times		39	13.4	>12g/dL	40.1	25	4	2.Yes	2.Yes	1. No	1. No	1. No	1. No	1. No	1. No	>=3500grams	<0.8	1. No	12.5	37.4	300	420.32	426.72	2. No	2. No	2. No	2. No	1. Yes	2. No
misoprostol	18-35	<25	2. Primary school	2 to 4	1. No	1. No	4. Three times	3.5	39.3	15	>12g/dL	44.1	15	6	1.No	1.No	1. No	1. No	1. No	1. No	1. No	1. No	>=3500grams	<0.8	1. No	12.8	38.1	100	274.2	418.59	2. No	2. No	2. No	2. No	1. Yes	2. No
oxytocin	18-35	<25	3. Secondary school	2 to 4	1. No	1. No	5. Four or more	3	39.1	12.2	>12g/dL	38.1	10	3	1.No	1.No	1. No	1. No	2. Yes	1. No	1. No	1. No	2500 - 3499grams	<0.8	1. No	12.1	33.1	350	459.37	617.53	2. No	2. No	2. No	2. No	1. Yes	1. Yes
misoprostol	18-35	<25	2. Primary school	1	1. No	3. N/A	4. Three times		39	12.5	>12g/dL	36.9	15	4	2.Yes	2.Yes	1. No	1. No	2. Yes	1. No	1. No	1. No	2500 - 3499grams	<0.8	1. No	11.7	34.5	150	196.82	328	2. No	2. No	2. No	2. No	1. Yes	1. Yes
oxytocin	>35	>25	2. Primary school	>=5	2. Yes	2. Yes	5. Four or more	3	38	14.6	>12g/dL	43.2	6	4	1.No	1.No	1. No	1. No	2. Yes	1. No	1. No	1. No	2500 - 3499grams	<0.8	1. No	13.9	32.1	100	128.99	295.67	2. No	2. No	2. No	2. No	2. No	1. Yes
misoprostol	18-35	>25	4. Vocational/ tertially school	1	1. No	3. N/A	4. Three times		38.5	13.5	>12g/dL	40.2	15	5	2.Yes	2.Yes	1. No	1. No	1. No	1. No	1. No	1. No	2500 - 3499grams	<0.8	1. No	12.9	38.9	200	396.17	480.24	2. No	2. No	2. No	2. No	1. Yes	2. No
misoprostol	18-35	<25	4. Vocational/ tertially school	1	1. No	3. N/A	5. Four or more		38.6	12.9	>12g/dL	39.9	20	5	2.Yes	2.Yes	1. No	1. No	1. No	1. No	1. No	1. No	2500 - 3499grams	<0.8	1. No	8.9	26.8	210	367.37	333.97	2. No	2. No	2. No	2. No	1. Yes	2. No
misoprostol	18-35	>25	4. Vocational/ tertially school	2 to 4	1. No	1. No	5. Four or more	1	39.2	11.7	<12g/dL	35.1	10	3	1.No	1.No	1. No	1. No	1. No	1. No	1. No	1. No	>=3500grams	<0.8	1. No	11.9	37.2	100	231.64	335.55	2. No	2. No	2. No	2. No	1. Yes	1. Yes
oxytocin	18-35	>25	3. Secondary school	2 to 4	1. No	1. No	5. Four or more	5	39.1	13.8	>12g/dL	42.2	10	5	2.Yes	2.Yes	1. No	1. No	1. No	1. No	1. No	1. No	2500 - 3499grams	<0.8	1. No	13	39.5	110	182.42	385.09	2. No	2. No	2. No	2. No	1. Yes	2. No
misoprostol	18-35	<25	2. Primary school	>=5	2. Yes	1. No	4. Three times	1.5	40.4	14.2	>12g/dL	42.5	20	5	1.No	1.No	1. No	1. No	1. No	1. No	1. No	1. No	>=3500grams	<0.8	1. No	12.3	37.9	40	84.44	475.14	2. No	2. No	2. No	2. No	1. Yes	2. No
oxytocin	>35	>25	2. Primary school	>=5	2. Yes	2. Yes	4. Three times	12	40.5	11.6	<12g/dL	36.3	10	3	1.No	1.No	1. No	1. No	1. No	2. Yes	1. No	1. No	>=3500grams	<0.8	1. No	10.3	31.7	100	117.01	416.11	2. No	2. No	2. No	2. No	2. No	2. No
oxytocin	18-35	<25	2. Primary school	2 to 4	2. Yes	1. No	5. Four or more	3	40	11.6	<12g/dL	34.5	12	5	1.No	1.No	1. No	1. No	2. Yes	1. No	1. No	1. No	2500 - 3499grams	<0.8	1. No	11.9	36	130	230.01	460.42	2. No	2. No	2. No	1. Yes	2. No	1. Yes
oxytocin	18-35	<25	3. Secondary school	2 to 4	2. Yes	1. No	5. Four or more	1	39	13	>12g/dL	39.2	10	6	1.No	2.Yes	1. No	1. No	2. Yes	1. No	1. No	1. No	2500 - 3499grams	<0.8	1. No	12.1	36.5	150	253.9	432.73	2. No	2. No	2. No	2. No	2. No	1. Yes
misoprostol	18-35	>25	2. Primary school	2 to 4	2. Yes	1. No	5. Four or more	2	40	14.8	>12g/dL	41.2	24	5	2.Yes	2.Yes	1. No	1. No	1. No	2. Yes	1. No	1. No	2500 - 3499grams	<0.8	1. No	11.5	34.2	900	1073.41	1383.38	2. No	2. No	2. No	2. No	2. No	1. Yes
misoprostol	18-35	>25	2. Primary school	2 to 4	2. Yes	1. No	5. Four or more	2	39.6	13.8	>12g/dL	41.3	15	5	1.No	1.No	1. No	1. No	2. Yes	1. No	1. No	1. No	2500 - 3499grams	<0.8	1. No	12.4	38.6	100	279.16	639.34	2. No	2. No	2. No	2. No	2. No	1. Yes
oxytocin	18-35	<25	3. Secondary school	1	1. No	3. N/A	5. Four or more		40	13.7	>12g/dL	41.8	10	6	1.No	1.No	1. No	1. No	2. Yes	1. No	1. No	1. No	2500 - 3499grams	<0.8	1. No	11.9	36.2	300	500.53	725.41	2. No	2. No	2. No	2. No	2. No	1. Yes
misoprostol	18-35	<25	2. Primary school	2 to 4	1. No	1. No	4. Three times		39	15.3	>12g/dL	45.8	20	14	1.No	1.No	2. Yes	2. Yes	2. Yes	1. No	1. No	1. No	2500 - 3499grams	<0.8	1. No	13.7	38.9	1300	1557.1	1633.29	2. No	2. No	2. No	2. No	1. Yes	1. Yes
oxytocin	>35	<25	3. Secondary school	2 to 4	1. No	1. No	5. Four or more	4	40	11.6	<12g/dL	34.7	15	14	1.No	1.No	2. Yes	2. Yes	2. Yes	2. Yes	1. No	1. No	>=3500grams	>=0.8	1. No	8	25.1	1100	1293.92	1584.97	2. No	2. No	2. No	2. No	1. Yes	1. Yes
oxytocin	18-35	>25	3. Secondary school	1	1. No	3. N/A	5. Four or more		39.1	12.5	>12g/dL	38.5	20	5	2.Yes	2.Yes	1. No	1. No	2. Yes	1. No	1. No	1. No	2500 - 3499grams	<0.8	1. No	11.9	36.5	250	345.52	445	2. No	2. No	2. No	2. No	2. No	1. Yes
oxytocin	18-35	<25	2. Primary school	2 to 4	2. Yes	1. No	5. Four or more	7	40.5	13.2	>12g/dL	40.5	10	4	1.No	1.No	1. No	1. No	2. Yes	1. No	1. No	1. No	2500 - 3499grams	<0.8	1. No	12.8	39.3	150	194.38	292.84	2. No	2. No	2. No	2. No	1. Yes	1. Yes
oxytocin	18-35	>25	3. Secondary school	1	1. No	3. N/A	5. Four or more		40	12.2	>12g/dL	36.4	20	5	2.Yes	2.Yes	1. No	2. Yes	1. No	2. Yes	1. No	1. No	2500 - 3499grams	<0.8	1. No	9.1	27	310	478.78	978.45	2. No	2. No	2. No	2. No	1. Yes	2. No
misoprostol	18-35	>25	2. Primary school	2 to 4	2. Yes	2. Yes	5. Four or more	3	40	13.6	>12g/dL	40.8	10	5	1.No	1.No	1. No	1. No	1. No	1. No	1. No	1. No	2500 - 3499grams	<0.8	1. No	12.3	41	100	315.74	636.59	2. No	2. No	2. No	2. No	2. No	2. No
misoprostol	18-35	<25	3. Secondary school	2 to 4	2. Yes	2. Yes	5. Four or more	3	38.5	13.4	>12g/dL	40	10	5	1.No	1.No	1. No	1. No	1. No	2. Yes	1. No	1. No	>=3500grams	<0.8	1. No	12.6	37.3	500	550.29	693.04	2. No	2. No	2. No	2. No	1. Yes	2. No
oxytocin	18-35	>25	3. Secondary school	1	1. No	3. N/A	5. Four or more		39	9.8	<12g/dL	29.4	15	4	1.No	1.No	1. No	1. No	1. No	1. No	1. No	1. No	2500 - 3499grams	<0.8	1. No	8.9	26.8	150	215.8	363.12	2. No	2. No	2. No	2. No	2. No	2. No
misoprostol	18-35	>25	2. Primary school	2 to 4	2. Yes	1. No	3. Twice	2	40	12.8	>12g/dL	39.2	10	5	1.No	1.No	1. No	1. No	2. Yes	1. No	1. No	1. No	2500 - 3499grams	<0.8	1. No	11.8	34.9	100	164.51	345.93	2. No	2. No	2. No	2. No	1. Yes	1. Yes
oxytocin	18-35	>25	3. Secondary school	1	1. No	1. No	5. Four or more		39	12.6	>12g/dL	37.9	15	5	2.Yes	1.No	1. No	1. No	2. Yes	1. No	1. No	1. No	2500 - 3499grams	>=0.8	1. No	11.9	35.9	300	430.7	753.21	2. No	2. No	2. No	2. No	2. No	1. Yes
oxytocin	18-35	<25	2. Primary school	2 to 4	1. No	1. No	4. Three times		39	13.6	>12g/dL	42.1	6	5	1.No	1.No	1. No	1. No	1. No	1. No	1. No	1. No	2500 - 3499grams	<0.8	1. No	12.4	38.2	150	222.39	400.74	2. No	2. No	2. No	2. No	1. Yes	2. No
misoprostol	18-35	>25	4. Vocational/ tertially school	1	1. No	3. N/A	5. Four or more		39.4	12.8	>12g/dL	38.4	20	5	2.Yes	2.Yes	1. No	1. No	1. No	1. No	1. No	1. No	2500 - 3499grams	<0.8	1. No	10.4	31.2	500	603.28	1091.24	2. No	2. No	2. No	2. No	1. Yes	2. No
misoprostol	18-35	>25	3. Secondary school	1	1. No	3. N/A	5. Four or more		40	12.7	>12g/dL	36.5	18	4	1.No	1.No	1. No	1. No	1. No	1. No	1. No	1. No	<2500grams	<0.8	1. No	12	36	100	148.01	372.47	2. No	2. No	2. No	2. No	1. Yes	2. No
oxytocin	18-35	>25	2. Primary school	2 to 4	1. No	2. Yes	3. Twice	2	40	12	>12g/dL	36	8	5	1.No	1.No	1. No	1. No	1. No	1. No	1. No	1. No	>=3500grams	>=0.8	1. No	11.1	35.1	100	129.73	378.2	2. No	2. No	2. No	2. No	2. No	2. No
misoprostol	18-35	>25	3. Secondary school	1	1. No	3. N/A	3. Twice		39	14.1	>12g/dL	43.3	10	3	1.No	1.No	1. No	1. No	1. No	1. No	1. No	1. No	2500 - 3499grams	<0.8	1. No	13.8	41	150	196.19	391.01	2. No	2. No	2. No	2. No	2. No	2. No
misoprostol	18-35	>25	2. Primary school	2 to 4	2. Yes	1. No	4. Three times	2	40.1	12.6	>12g/dL	37.9	10	4	1.No	1.No	1. No	1. No	1. No	1. No	1. No	1. No	>=3500grams	<0.8	1. No			180	197.46	480.88	2. No	2. No	2. No	2. No	2. No	2. No
oxytocin	18-35	>25	3. Secondary school	2 to 4	2. Yes	1. No	5. Four or more	2	40	14.8	>12g/dL	44.4	10	5	1.No	1.No	1. No	1. No	1. No	1. No	1. No	1. No	>=3500grams	<0.8	1. No	13.7	40.7	400	500	717.93	2. No	2. No	2. No	2. No	2. No	2. No
misoprostol	18-35	>25	2. Primary school	2 to 4	2. Yes	1. No	5. Four or more	6	40.1	14.2	>12g/dL	42.6	10	3	1.No	1.No	1. No	1. No	2. Yes	2. Yes	1. No	1. No	2500 - 3499grams	<0.8	1. No	13.8	41.1	310	411.69	570.54	2. No	2. No	2. No	2. No	1. Yes	2. No
oxytocin	18-35	>25	4. Vocational/ tertially school	2 to 4	2. Yes	1. No	3. Twice	3	40.5	12.5	>12g/dL	37.5	10	5	1.No	1.No	1. No	1. No	1. No	1. No	1. No	1. No	2500 - 3499grams	<0.8	1. No	12.5	38.8	270	292.69	489	2. No	2. No	2. No	2. No	1. Yes	2. No
misoprostol	18-35	<25	2. Primary school	1	1. No	3. N/A	5. Four or more		39.6	13.2	>12g/dL	39.5	20	5	2.Yes	2.Yes	1. No	1. No	1. No	1. No	1. No	1. No	2500 - 3499grams	<0.8	1. No	13.1	13.3	200	328.46	470.69	2. No	2. No	2. No	2. No	2. No	2. No
oxytocin	18-35	>25	5. University	2 to 4	1. No	1. No	4. Three times	2	39.5	13.1	>12g/dL	39	15	5	1.No	1.No	1. No	1. No	1. No	1. No	1. No	1. No	>=3500grams	<0.8	1. No	12.4	36.9	150	192.3	330.26	2. No	2. No	2. No	2. No	2. No	2. No
misoprostol	18-35	>25	2. Primary school	1	1. No	3. N/A	5. Four or more		40.3	13.3	>12g/dL	39.9	25	5	2.Yes	2.Yes	1. No	1. No	1. No	1. No	1. No	1. No	2500 - 3499grams	<0.8	1. No	11.5	33.1	300	523.66	604.24	2. No	2. No	2. No	2. No	2. No	2. No
oxytocin	18-35	>25	2. Primary school	1	1. No	3. N/A	4. Three times		40	14.7	>12g/dL	44.2	15	5	1.No	1.No	1. No	1. No	1. No	1. No	1. No	1. No	2500 - 3499grams	<0.8	1. No	12	35.3	150	461.24	475.55	2. No	2. No	2. No	2. No	2. No	2. No
oxytocin	18-35	<25	2. Primary school	1	1. No	3. N/A	4. Three times		39	13.6	>12g/dL	41	10	5	1.No	1.No	1. No	1. No	2. Yes	1. No	1. No	1. No	2500 - 3499grams	<0.8	1. No	12.9	338.6	150	218.24	437.42	2. No	2. No	2. No	2. No	2. No	1. Yes
oxytocin	18-35	<25	3. Secondary school	>=5	1. No	1. No	5. Four or more	7	40.5	10.6	<12g/dL	31.7	10	5	1.No	1.No	1. No	1. No	1. No	1. No	1. No	1. No	>=3500grams	<0.8	1. No	9.7	29.6	210	328.01	416.55	2. No	2. No	2. No	2. No	2. No	1. Yes
misoprostol	18-35	>25	3. Secondary school	2 to 4	2. Yes	1. No	5. Four or more	3	40.1	13.8	>12g/dL	41.7	10	5	1.No	1.No	1. No	1. No	1. No	1. No	1. No	1. No	2500 - 3499grams	<0.8	1. No	13.5	39.8	300	409.5	707	2. No	2. No	2. No	2. No	1. Yes	2. No
oxytocin	18-35	>25	2. Primary school	1	1. No	3. N/A	5. Four or more		39.2	13.4	>12g/dL	40.1	20	5	1.No	1.No	1. No	1. No	1. No	2. Yes	1. No	1. No	2500 - 3499grams	<0.8	1. No	10.8	32.5	400	571.56	719.91	2. No	2. No	2. No	2. No	1. Yes	2. No
oxytocin	>35	>25	2. Primary school	>=5	2. Yes	1. No	3. Twice	7	40	15.7	>12g/dL	47.1	15	2	1.No	1.No	1. No	1. No	2. Yes	1. No	1. No	1. No	>=3500grams	<0.8	1. No	14	42.5	100	229.41	464.14	2. No	2. No	2. No	2. No	2. No	1. Yes
oxytocin	18-35	>25	2. Primary school	1	1. No	3. N/A	4. Three times		40	11.8	<12g/dL	35.1	20	5	1.No	1.No	1. No	2. Yes	2. Yes	1. No	1. No	1. No	>=3500grams	<0.8	1. No	6.3	19.1	1000	1147.9	1235.8	2. No	2. No	2. No	2. No	2. No	1. Yes
misoprostol	18-35	<25	2. Primary school	2 to 4	1. No	2. Yes	5. Four or more	2	40	13.3	>12g/dL	40	20	5	2.Yes	2.Yes	1. No	2. Yes	2. Yes	1. No	1. No	1. No	>=3500grams	>=0.8	1. No	9.3	36.8	1000	1007.43	1243.86	2. No	2. No	2. No	2. No	1. Yes	1. Yes
misoprostol	18-35	>25	2. Primary school	2 to 4	1. No	1. No	5. Four or more	1	38.5	13.4	>12g/dL	39.2	10	5	2.Yes	2.Yes	1. No	1. No	1. No	1. No	1. No	1. No	<2500grams	<0.8	1. No	12.6	37.8	250	422.58	576.46	2. No	2. No	2. No	2. No	1. Yes	2. No
misoprostol	18-35	>25	3. Secondary school	2 to 4	1. No	1. No	5. Four or more	4	38	14.3	>12g/dL	42.3	10	5	1.No	1.No	1. No	1. No	1. No	1. No	1. No	1. No	2500 - 3499grams	<0.8	1. No	14.5	42.3	100	216.17	455.85	2. No	2. No	2. No	2. No	2. No	2. No
oxytocin	18-35	>25	3. Secondary school	1	1. No	3. N/A	5. Four or more		38	12.3	>12g/dL	38.8	20	5	2.Yes	2.Yes	1. No	1. No	1. No	1. No	1. No	1. No	2500 - 3499grams	<0.8	1. No	10.7	32.1	350	523.97	613.4	2. No	2. No	2. No	2. No	2. No	2. No
misoprostol	18-35	>25	2. Primary school	1	1. No	3. N/A	4. Three times		38	7.5	<12g/dL	22.5	12	5	1.No	1.No	1. No	1. No	2. Yes	1. No	1. No	1. No	<2500grams	<0.8	1. No	6.4	19.4	450	587.77	769.18	2. No	2. No	2. No	2. No	2. No	1. Yes
misoprostol	18-35	<25	3. Secondary school	1	1. No	3. N/A	5. Four or more		38	11.2	<12g/dL	32.9	20	15	2.Yes	2.Yes	2. Yes	2. Yes	2. No	1. No	1. No	1. No	2500 - 3499grams	<0.8	1. No	5	15.1	610	820.1	897.43	2. No	2. No	2. No	2. No	2. No	2. No
oxytocin	18-35	<25	2. Primary school	2 to 4	1. No	2. Yes	5. Four or more	2	40.4	12.8	>12g/dL	39.1	15	5	1.No	2.Yes	1. No	1. No	2. Yes	1. No	1. No	1. No	2500 - 3499grams	<0.8	1. No	11.7	35.9	285	460.62	398.11	2. No	2. No	2. No	1. Yes	2. No	2. No
misoprostol	18-35	>25	2. Primary school	2 to 4	1. No	1. No	5. Four or more	7	39.6	15.6	>12g/dL	42.6	15	3	1.No	1.No	1. No	1. No	1. No	1. No	1. No	1. No	2500 - 3499grams	<0.8	1. No	14.4	41.9	375	565.99	497.33	2. No	2. No	2. No	2. No	1. Yes	2. No
misoprostol	18-35	<25	2. Primary school	2 to 4	1. No	1. No	5. Four or more	3.5	38	14.7	>12g/dL	43	10	4	1.No	1.No	1. No	1. No	2. Yes	1. No	1. No	1. No	>=3500grams	<0.8	1. No	14.2	41.5	330	442.04	546.12	2. No	2. No	2. No	2. No	1. Yes	1. Yes
misoprostol	18-35	<25	2. Primary school	2 to 4	1. No	1. No	2.Once	4	40	12.8	>12g/dL	38.4	7	5	1.No	1.No	1. No	1. No	2. Yes	1. No	1. No	1. No	2500 - 3499grams	<0.8	1. No	12.3	37.2	190	357.99	407.96	2. No	2. No	2. No	2. No	1. Yes	1. Yes
oxytocin	18-35	<25	2. Primary school	2 to 4	1. No	2. Yes	4. Three times	2	40	12.6	>12g/dL	37.7	10	5	1.No	1.No	1. No	1. No	2. Yes	1. No	1. No	1. No	2500 - 3499grams	<0.8	1. No	12.3	39.1	250	347.93	421.64	2. No	2. No	2. No	2. No	1. Yes	1. Yes
misoprostol	18-35	<25	4. Vocational/ tertially school	2 to 4	1. No	2. Yes	5. Four or more	1	39	15.7	>12g/dL	47.1	10	4	1.No	1.No	1. No	1. No	2. Yes	1. No	1. No	1. No	2500 - 3499grams	>=0.8	1. No	14	42.5	380	587.2	707.98	2. No	2. No	2. No	2. No	2. No	1. Yes
misoprostol	18-35	<25	2. Primary school	1	1. No	3. N/A	4. Three times		38.5	13.3	>12g/dL	40	25	6	2.Yes	2.Yes	1. No	1. No	2. Yes	1. No	1. No	1. No	2500 - 3499grams	<0.8	1. No	12.3	36.8	200	359.86	432.16	2. No	2. No	2. No	2. No	1. Yes	1. Yes
misoprostol	18-35	<25	4. Vocational/ tertially school	1	1. No	3. N/A	5. Four or more		39.1	13.4	>12g/dL	40.2	20	5	2.Yes	2.Yes	1. No	1. No	1. No	1. No	1. No	1. No	2500 - 3499grams	<0.8	1. No	13.2	41.2	200	388.81	452.89	2. No	2. No	2. No	2. No	1. Yes	2. No
oxytocin	18-35	>25	2. Primary school	2 to 4	1. No	2. Yes	5. Four or more	5	40	13.2	>12g/dL	12.4	10	5	1.No	1.No	1. No	1. No	2. Yes	1. No	1. No	1. No	2500 - 3499grams	<0.8	1. No	12.4	39.6	150	347.78	944.4	2. No	2. No	2. No	2. No	2. No	1. Yes
misoprostol	18-35	>25	2. Primary school	>=5	2. Yes	1. No	4. Three times	6	40	14	>12g/dL	42	7	5	1.No	1.No	1. No	1. No	2. Yes	1. No	1. No	1. No	>=3500grams	>=0.8	1. No	12.8	39	300	477.89	579.54	2. No	2. No	2. No	2. No	1. Yes	1. Yes
oxytocin	18-35	<25	2. Primary school	1	1. No	3. N/A	3. Twice		38	13.3	>12g/dL	40.1	15	6	2.Yes	2.Yes	1. No	1. No	1. No	1. No	1. No	1. No	2500 - 3499grams	<0.8	1. No	13.1	41.2	100	211.95	397.71	1. Yes	2. No	2. No	2. No	1. Yes	2. No
misoprostol	18-35	>25	2. Primary school	1	1. No	3. N/A	5. Four or more		40.5	14.4	>12g/dL	43.3	20	4	2.Yes	1.No	1. No	1. No	2. Yes	1. No	1. No	1. No	2500 - 3499grams	<0.8	1. No	12.2	36.8	1100	1184.18	1260.51	2. No	2. No	2. No	1. Yes	1. Yes	1. Yes
misoprostol	18-35	>25	3. Secondary school	1	1. No	3. N/A	5. Four or more		38.5	12.3	>12g/dL	36.9	20	5	2.Yes	2.Yes	1. No	2. Yes	2. Yes	2. Yes	1. No	1. No	>=3500grams	<0.8	1. No	8.3	25.5	1200	1384.96	1559.47	2. No	2. No	2. No	1. Yes	1. Yes	1. Yes
oxytocin	18-35	<25	2. Primary school	>=5	1. No	2. Yes	5. Four or more	4	39	13.3	>12g/dL	33.2	10	4	1.No	2.Yes	1. No	1. No	2. Yes	1. No	1. No	1. No	2500 - 3499grams	<0.8	1. No	11.4	39.5	200	323.02	480.2	2. No	2. No	2. No	2. No	2. No	1. Yes
oxytocin	>35	>25	1. No schololing	2 to 4	2. Yes	1. No	4. Three times	9	40	13.6	>12g/dL	40.7	10	3	1.No	1.No	1. No	1. No	2. Yes	1. No	1. No	1. No	>=3500grams	<0.8	1. No	11.2	33.5	300	1008.85	1036.81	2. No	2. No	2. No	2. No	1. Yes	1. Yes
oxytocin	18-35	<25	2. Primary school	2 to 4	2. Yes	1. No	4. Three times	2	40	11.7	<12g/dL	35	10	5	1.No	2.Yes	1. No	2. Yes	2. Yes	2. Yes	1. No	1. No	2500 - 3499grams	>=0.8	1. No	9.3	28	1200	1537.84	1629.4	2. No	2. No	2. No	1. Yes	1. Yes	1. Yes
oxytocin	18-35	<25	3. Secondary school	2 to 4	2. Yes	1. No	4. Three times	2	40	13.7	>12g/dL	41.9	15	5	1.No	1.No	1. No	1. No	2. Yes	1. No	1. No	1. No	2500 - 3499grams	<0.8	1. No	12.9	29.2	120	237.89	455.52	2. No	2. No	2. No	2. No	2. No	1. Yes
misoprostol	18-35	>25	3. Secondary school	2 to 4	2. Yes	2. Yes	5. Four or more	3	40	14.4	>12g/dL	43.2	8	4	1.No	1.No	1. No	1. No	2. Yes	1. No	1. No	1. No	2500 - 3499grams	<0.8	1. No	11.2	34	500	529.02	553.2	2. No	2. No	2. No	2. No	2. No	1. Yes
misoprostol	18-35	>25	3. Secondary school	>=5	2. Yes	2. Yes	5. Four or more	2	38	11.4	<12g/dL	33.6	10	4	1.No	1.No	1. No	1. No	2. Yes	1. No	1. No	1. No	>=3500grams	<0.8	1. No	11.1	35.8	50	132	450.15	2. No	2. No	2. No	2. No	1. Yes	1. Yes
misoprostol	18-35	<25	3. Secondary school	2 to 4	2. Yes	1. No	4. Three times	2	38.1	13	>12g/dL	39	8	3	1.No	1.No	1. No	1. No	2. Yes	1. No	1. No	1. No	2500 - 3499grams	<0.8	1. No	12.4	38.6	80	194.67	423.76	2. No	2. No	2. No	2. No	2. No	1. Yes
misoprostol	18-35	<25	2. Primary school	>=5	2. Yes	2. Yes	5. Four or more	5	38.5	13	>12g/dL	38.9	16	4	1.No	1.No	1. No	1. No	2. Yes	1. No	1. No	1. No	2500 - 3499grams	<0.8	1. No	12.3	39.3	250	370.73	618.33	2. No	2. No	2. No	2. No	2. No	1. Yes
oxytocin	18-35	<25	2. Primary school	2 to 4	2. Yes	1. No	4. Three times	2	39.3	12.7	>12g/dL	38.1	10	3	1.No	1.No	1. No	1. No	2. Yes	2. Yes	1. No	1. No	2500 - 3499grams	<0.8	1. No	12	38.2	220	319.73	442.58	2. No	2. No	2. No	2. No	2. No	1. Yes
oxytocin	18-35	>25	3. Secondary school	2 to 4	2. Yes	1. No	5. Four or more	2	39	12.6	>12g/dL	36.9	10	4	1.No	1.No	1. No	2. Yes	2. Yes	1. No	1. No	1. No	<2500grams	<0.8	1. No	10	30.2	500	1001.4	1080.78	2. No	2. No	2. No	2. No	2. No	1. Yes
oxytocin	18-35	<25	3. Secondary school	2 to 4	2. Yes	1. No	5. Four or more	8	40	15.4	>12g/dL	46.2	10	3	1.No	1.No	1. No	1. No	1. No	1. No	1. No	1. No	2500 - 3499grams	<0.8	1. No	14.7	44.2	150	289	493.07	2. No	2. No	2. No	2. No	2. No	2. NO
oxytocin	18-35	>25	3. Secondary school	2 to 4	2. Yes	2. Yes	4. Three times	4	39	15.2	>12g/dL	45.8	15	5	1.No	1.No	1. No	1. No	2. Yes	1. No	1. No	1. No	>=3500grams	>=0.8	1. No	14.8	43.4	250	354.64	470.95	2. No	2. No	2. No	2. No	2. No	1. Yes
misoprostol	18-35	>25	3. Secondary school	2 to 4	2. Yes	1. No	4. Three times	2	40	11.2	<12g/dL	33.5	10	5	1.No	1.No	1. No	1. No	2. Yes	1. No	1. No	1. No	2500 - 3499grams	<0.8	1. No	10.5	31.5	150	304.22	408.93	2. No	2. No	2. No	2. No	1. Yes	1. Yes
oxytocin	18-35	<25	3. Secondary school	>=5	2. Yes	2. Yes	5. Four or more	8	40.3	13.7	>12g/dL	41.3	15	4	1.No	1.No	1. No	1. No	2. Yes	1. No	1. No	1. No	>=3500grams	<0.8	1. No	13.2	40.9	200	406.62	425.22	2. No	2. No	2. No	2. No	2. No	1. Yes
oxytocin	18-35	>25	3. Secondary school	2 to 4	2. Yes	1. No	4. Three times	1	40.5	14	>12g/dL	43.2	10	3	1.No	1.No	1. No	1. No	2. Yes	1. No	1. No	1. No	2500 - 3499grams	<0.8	1. No	13.4	42.9	280	366.74	408.47	2. No	2. No	2. No	2. No	2. No	1. Yes
misoprostol	18-35	>25	3. Secondary school	2 to 4	2. Yes	1. No	4. Three times	1	40.1	12.3	>12g/dL	36.8	7	4	1.No	1.No	1. No	1. No	2. Yes	1. No	1. No	1. No	2500 - 3499grams	<0.8	1. No	11.5	34.6	100	185.11	335.88	2. No	2. No	2. No	2. No	2. No	1. Yes
misoprostol	18-35	>25	2. Primary school	2 to 4	2. Yes	1. No	5. Four or more	3	38.6	12.6	>12g/dL	37.8	10	5	1.No	1.No	1. No	1. No	2. Yes	1. No	1. No	1. No	2500 - 3499grams	<0.8	1. No	11.8	35	250	443.91	472.05	2. No	2. No	2. No	2. No	1. Yes	1. Yes
oxytocin	18-35	<25	3. Secondary school	1	1. No	3. N/A	4. Three times		39	14.3	>12g/dL	42.5	10	5	1.No	2.Yes	1. No	1. No	2. Yes	1. No	1. No	1. No	2500 - 3499grams	<0.8	1. No	14.1	42.2	200	275.92	441	2. No	2. No	2. No	2. No	2. No	1. Yes
oxytocin	18-35	>25	5. University	1	1. No	3. N/A	5. Four or more		38	14.2	>12g/dL	43.1	10	5	2.Yes	1.No	1. No	1. No	1. No	1. No	1. No	1. No	>=3500grams	<0.8	1. No	12.9	38.7	150	195.66	348.72	2. No	2. No	2. No	2. No	1. Yes	2. No
misoprostol	18-35	>25	2. Primary school	2 to 4	1. No	2. Yes	5. Four or more	3	40	12	>12g/dL	35.5	10	5	1.No	2.Yes	1. No	1. No	2. Yes	1. No	1. No	1. No	2500 - 3499grams	<0.8	1. No	8.4	25.3	1000	1105.77	1176.44	2. No	2. No	2. No	2. No	1. Yes	1. Yes
misoprostol	18-35	>25	2. Primary school	1	1. No	3. N/A	4. Three times		38	14.6	>12g/dL	44.8	10	5	1.No	1.No	1. No	1. No	2. Yes	1. No	1. No	1. No	2500 - 3499grams	<0.8	1. No	13.8	40.9	100	187.82	384.9	2. No	2. No	2. No	2. No	1. Yes	1. Yes
oxytocin	18-35	>25	2. Primary school	2 to 4	1. No	1. No	5. Four or more	4	40.6	12	>12g/dL	35.5	10	5	1.No	1.No	1. No	1. No	2. Yes	1. No	1. No	1. No	2500 - 3499grams	<0.8	1. No	11.4	35.3	200	353.92	478.55	2. No	2. No	2. No	2. No	2. No	2. No
oxytocin	18-35	>25	1. No schololing	>=5	2. Yes	1. No	5. Four or more	3	40.4	13.3	>12g/dL	40.9	10	4	1.No	1.No	1. No	1. No	2. Yes	2. Yes	1. No	1. No	2500 - 3499grams	<0.8	1. No	11.1	34.6	500	906.39	916.13	2. No	2. No	2. No	2. No	1. Yes	1. Yes
oxytocin	18-35	>25	4. Vocational/ tertially school	1	1. No	3. N/A	5. Four or more		40.1	13	>12g/dL	40.4	20	6	2.Yes	2.Yes	1. No	1. No	1. No	1. No	1. No	1. No	>=3500grams	<0.8	1. No	12.7	39.7	300	381.27	484.69	2. No	2. No	2. No	2. No	2. No	2. No
oxytocin	18-35	>25	4. Vocational/ tertially school	1	1. No	3. N/A	5. Four or more		38.6	13.8	>12g/dL	42.6	12	3	1.No	1.No	1. No	1. No	1. No	2. Yes	1. No	1. No	2500 - 3499grams	<0.8	1. No	13.2	39.7	400	460.67	482.41	2. No	2. No	2. No	2. No	2. No	2. No
misoprostol	18-35	>25	3. Secondary school	1	1. No	3. N/A	4. Three times		38.2	13.5	>12g/dL	42	15	5	1.No	1.No	1. No	1. No	1. No	1. No	1. No	1. No	2500 - 3499grams	<0.8	1. No	12.9	40.2	350	547.24	687.7	2. No	2. No	2. No	2. No	1. Yes	2. No
misoprostol	>35	<25	2. Primary school	>=5	1. No	1. No	5. Four or more	5	40	13.5	>12g/dL	41.5	10	3	1.No	1.No	1. No	1. No	2. Yes	1. No	1. No	1. No	2500 - 3499grams	<0.8	1. No	12.9	38.8	300	384.89	588.74	2. No	2. No	2. No	2. No	1. Yes	1. Yes
misoprostol	18-35	>25	2. Primary school	1	1. No	3. N/A	4. Three times		39	13	>12g/dL	39	15	5	1.No	1.No	1. No	1. No	2. Yes	1. No	1. No	1. No	>=3500grams	<0.8	1. No	12.5	38.1	100	164.04	410.51	2. No	2. No	2. No	2. No	1. Yes	1. Yes
oxytocin	18-35	>25	3. Secondary school	1	1. No	3. N/A	4. Three times		40	14	>12g/dL	42	20	5	2.Yes	2.Yes	1. No	1. No	1. No	1. No	1. No	1. No	2500 - 3499grams	<0.8	1. No	13.3	39.9	200	353.17	625.99	2. No	2. No	2. No	2. No	1. Yes	2. No
oxytocin	>35	>25	2. Primary school	2 to 4	2. Yes	1. No	5. Four or more	9	39.2	13.2	>12g/dL	40.6	10	3	1.No	1.No	1. No	1. No	2. Yes	1. No	1. No	1. No	2500 - 3499grams	<0.8	1. No	12.7	38.2	150	218.07	309.26	2. No	2. No	2. No	2. No	1. Yes	1. Yes
misoprostol	18-35	<25	2. Primary school	2 to 4	1. No	1. No	3. Twice	1	40	11.5	<12g/dL	34.6	16	3	1.No	1.No	1. No	1. No	2. Yes	1. No	1. No	1. No	2500 - 3499grams	<0.8	1. No	11.6	34.7	50	175.37	301.74	2. No	2. No	2. No	2. No	1. Yes	1. Yes
misoprostol	18-35	<25	5. University	1	1. No	3. N/A	5. Four or more		39.3	13.6	>12g/dL	40.7	10	4	1.No	1.No	1. No	1. No	2. Yes	1. No	1. No	1. No	<2500grams	<0.8	1. No	13.1	41.4	50	259.92	346.76	2. No	2. No	2. No	2. No	1. Yes	1. Yes
misoprostol	18-35	>25	4. Vocational/ tertially school	1	1. No	3. N/A	3. Twice		38.6	13.9	>12g/dL	41.7	15	5	2.Yes	2.Yes	1. No	1. No	1. No	2. Yes	1. No	1. No	2500 - 3499grams	<0.8	1. No	11.2	33.5	800	1009	1054.72	2. No	2. No	2. No	2. No	1. Yes	2. No
oxytocin	18-35	>25	2. Primary school	1	1. No	3. N/A	4. Three times		39	14.5	>12g/dL	44.2	10	6	1.No	1.No	1. No	2. Yes	2. Yes	2. Yes	1. No	1. No	2500 - 3499grams	<0.8	1. No	9.9	30.2	1000	1019	1194.02	2. No	2. No	2. No	2. No	2. No	1. Yes
misoprostol	18-35	>25	3. Secondary school	2 to 4	1. No	1. No	4. Three times	2	40	13.7	>12g/dL	41.1	11	6	1.No	2.Yes	1. No	1. No	2. Yes	1. No	1. No	1. No	2500 - 3499grams	<0.8	1. No	12.3	36.8	100	197.09	202.15	2. No	2. No	2. No	2. No	2. No	1. Yes
oxytocin	18-35	>25	3. Secondary school	1	1. No	3. N/A	4. Three times		39	12.2	>12g/dL	36.8	15	5	2.Yes	1.No	1. No	1. No	2. Yes	1. No	1. No	1. No	2500 - 3499grams	<0.8	1. No	11.5	34.6	250	337.24	400.29	2. No	2. No	2. No	2. No	2. No	1. Yes
misoprostol	18-35	<25	2. Primary school	2 to 4	2. Yes	1. No	5. Four or more	2	40.1	13.5	>12g/dL	40.4	10	3	1.No	1.No	1. No	1. No	1. No	1. No	1. No	1. No	2500 - 3499grams	<0.8	1. No	12.2	37.2	500	563.77	713.2	2. No	2. No	2. No	2. No	1. Yes	2. No
misoprostol	18-35	>25	2. Primary school	>=5	1. No	2. Yes	5. Four or more	3	40.6	13.4	>12g/dL	39.7	10	3	1.No	1.No	1. No	1. No	1. No	1. No	1. No	1. No	2500 - 3499grams	<0.8	1. No	12.9	39	180	244.22	340.52	2. No	2. No	2. No	2. No	1. Yes	2. No
oxytocin	18-35	>25	3. Secondary school	2 to 4	1. No	2. Yes	5. Four or more	2	39.1	12.5	>12g/dL	38	8	3	1.No	1.No	1. No	1. No	2. Yes	1. No	1. No	1. No	2500 - 3499grams	<0.8	1. No	12.3	37.6	90	176.82	311.08	2. No	2. No	2. No	2. No	2. No	1. Yes
oxytocin	18-35	>25	2. Primary school	1	1. No	3. N/A	5. Four or more		40.6	12.2	>12g/dL	37.6	15	6	2.Yes	2.Yes	1. No	2. Yes	1. No	2. Yes	1. No	1. No	2500 - 3499grams	<0.8	1. No	9.9	30.4	1200	1241.95	1389	2. No	2. No	2. No	2. No	1. Yes	2. No
misoprostol	18-35	>25	2. Primary school	2 to 4	1. No	1. No	4. Three times	4	40	12	>12g/dL	35.9	12	5	1.No	2.Yes	1. No	1. No	2. Yes	1. No	1. No	1. No	2500 - 3499grams	<0.8	1. No	11.8	35.4	150	200	365.43	2. No	2. No	2. No	2. No	1. Yes	1. Yes
oxytocin	18-35	<25	3. Secondary school	2 to 4	1. No	2. Yes	5. Four or more	6	40	12.1	>12g/dL	36.4	13	4	1.No	1.No	1. No	1. No	2. Yes	1. No	1. No	1. No	2500 - 3499grams	<0.8	1. No	11.8	36.7	200	250	326.83	2. No	2. No	2. No	2. No	1. Yes	1. Yes
misoprostol	18-35	<25	2. Primary school	1	1. No	3. N/A	4. Three times		38	14.1	>12g/dL	42.1	18	5	2.Yes	1.No	1. No	1. No	2. Yes	1. No	1. No	1. No	2500 - 3499grams	<0.8	1. No	14	42.1	200	301.01	425.95	2. No	2. No	2. No	2. No	1. Yes	1. Yes
misoprostol	18-35	>25	2. Primary school	1	1. No	3. N/A	4. Three times		39	11.3	<12g/dL	34	13	5	1.No	2.Yes	1. No	1. No	2. Yes	1. No	1. No	1. No	2500 - 3499grams	<0.8	1. No	9	28.2	250	327.31	456.75	2. No	2. No	2. No	2. No	1. Yes	1. Yes
oxytocin	18-35	<25	2. Primary school	>=5	2. Yes	1. No	5. Four or more	4	39.6	12	>12g/dL	36.3	10	3	1.No	1.No	1. No	1. No	2. Yes	1. No	1. No	1. No	2500 - 3499grams	<0.8	1. No	10.1	30.6	256	449.99	768.33	2. No	2. No	2. No	2. No	2. No	1. Yes
misoprostol	18-35	<25	2. Primary school	1	2. Yes	3. N/A	3. Twice		39.5	14.8	>12g/dL	43.9	15	3	2.Yes	2.Yes	1. No	1. No	1. No	1. No	1. No	1. No	2500 - 3499grams	<0.8	1. No	14.6	43.8	50	220.31	377.79	2. No	2. No	2. No	2. No	1. Yes	2. No
oxytocin	18-35	<25	3. Secondary school	2 to 4	2. Yes	1. No	2.Once	2	38.6	14.5	>12g/dL	43.5	7	3	1.No	1.No	1. No	1. No	2. Yes	1. No	1. No	1. No	2500 - 3499grams	<0.8	1. No	11.4	33.3	100	140.41	191.23	2. No	1. Yes	2. No	2. No	2. No	1. Yes
oxytocin	18-35	<25	2. Primary school	2 to 4	2. Yes	1. No	3. Twice	4	40	14.1	>12g/dL	42.5	7	4	1.No	1.No	1. No	1. No	2. Yes	1. No	1. No	1. No	2500 - 3499grams	<0.8	1. No	14	42.1	100	176	316	2. No	2. No	2. No	2. No	2. No	1. Yes
misoprostol	18-35	<25	3. Secondary school	2 to 4	2. Yes	1. No	4. Three times	1	40	12.4	>12g/dL	37.2	15	5	1.No	1.No	1. No	1. No	2. Yes	1. No	1. No	1. No	2500 - 3499grams	>=0.8	1. No	11.5	35.4	100	278.13	642.59	2. No	2. No	2. No	2. No	1. Yes	1. Yes
oxytocin	18-35	<25	2. Primary school	1	1. No	3. N/A	5. Four or more		39	13.5	>12g/dL	40.9	20	5	2.Yes	1.No	1. No	1. No	2. Yes	1. No	1. No	1. No	2500 - 3499grams	<0.8	1. No	13.2	38.4	287	441.34	419.07	2. No	2. No	2. No	2. No	1. Yes	1. Yes
oxytocin	18-35	>25	3. Secondary school	2 to 4	2. Yes	1. No	4. Three times	5	40	14.4	>12g/dL	43.2	11	5	1.No	1.No	1. No	1. No	2. Yes	1. No	1. No	1. No	2500 - 3499grams	<0.8	1. No	13.6	41.8	200	277.84	437.28	2. No	2. No	2. No	2. No	2. No	1. Yes
misoprostol	18-35	>25	4. Vocational/ tertially school	2 to 4	1. No	1. No	5. Four or more	4	40	13.9	>12g/dL	42.7	8	5	1.No	1.No	1. No	1. No	1. No	1. No	1. No	1. No	>=3500grams	>=0.8	1. No	13	39.5	150	271.89	348.84	2. No	2. No	2. No	2. No	2. No	2. No
oxytocin	18-35	<25	2. Primary school	1	1. No	3. N/A	5. Four or more		38.2	15	>12g/dL	45	15	6	2.Yes	2.Yes	1. No	1. No	2. Yes	1. No	1. No	1. No	2500 - 3499grams	<0.8	1. No	14.3	42.9	300	334.96	416.69	2. No	2. No	2. No	2. No	1. Yes	1. Yes
misoprostol	18-35	>25	2. Primary school	2 to 4	1. No	1. No	5. Four or more	1	38.6	12.8	>12g/dL	38.9	10	3	1.No	1.No	1. No	1. No	1. No	1. No	1. No	1. No	2500 - 3499grams	<0.8	1. No	12.6	37.9	150	309.17	425.38	2. No	2. No	2. No	2. No	1. Yes	2. No
misoprostol	18-35	>25	3. Secondary school	1	1. No	3. N/A	5. Four or more		39	15.8	>12g/dL	47.4	20	5	2.Yes	1.No	1. No	1. No	2. Yes	1. No	1. No	1. No	2500 - 3499grams	<0.8	1. No	11.7	35.1	150	227.84	433.73	2. No	2. No	2. No	2. No	1. Yes	1. Yes
misoprostol	>35	<25	2. Primary school	>=5	1. No	1. No	4. Three times	3	40	13.1	>12g/dL	39.3	10	5	1.No	1.No	1. No	1. No	2. Yes	1. No	1. No	1. No	2500 - 3499grams	<0.8	1. No	11.5	35.6	187	291.01	407.25	2. No	2. No	2. No	2. No	1. Yes	1. Yes
oxytocin	18-35	>25	4. Vocational/ tertially school	1	1. No	3. N/A	5. Four or more		39	15.8	>12g/dL	47.5	25	3	2.Yes	1.No	1. No	1. No	2. Yes	1. No	1. No	1. No	2500 - 3499grams	<0.8	1. No	11.7	35	259	422	474.47	2. No	2. No	2. No	2. No	2. No	1. Yes
misoprostol	18-35	<25	2. Primary school	2 to 4	2. Yes	2. Yes	5. Four or more	3	40	13.1	>12g/dL	39.2	6	5	1.No	1.No	1. No	1. No	2. Yes	1. No	1. No	1. No	>=3500grams	>=0.8	1. No	9.8	29.3	250	308.99	590.87	2. No	2. No	2. No	2. No	1. Yes	1. Yes
oxytocin	18-35	<25	4. Vocational/ tertially school	2 to 4	2. Yes	1. No	5. Four or more	2	40	14.6	>12g/dL	43.7	7	4	1.No	1.No	1. No	1. No	2. Yes	1. No	1. No	1. No	2500 - 3499grams	<0.8	1. No	11.8	35.5	188	307.83	430.8	2. No	2. No	2. No	2. No	2. No	1. Yes
misoprostol	18-35	>25	3. Secondary school	2 to 4	1. No	1. No	3. Twice	5	40.6	12.7	>12g/dL	38.1	7	3	1.No	1.No	1. No	1. No		1. No	1. No	1. No	2500 - 3499grams	<0.8	1. No	12	36	50	88.41	200.7	2. No	2. No	2. No	2. No	2. No	2. No
misoprostol	18-35	>25	2. Primary school	1	1. No	1. No	5. Four or more	14	40	13.1	>12g/dL	40	10	3	2.Yes	2.Yes	1. No	1. No	2. Yes	1. No	1. No	1. No	2500 - 3499grams	<0.8	1. No	12.6	37.5	200	343.28	471.1	2. No	2. No	1. Yes	2. No	1. Yes	1. Yes
misoprostol	18-35	<25	4. Vocational/ tertially school	1	1. No	3. N/A	5. Four or more		39	11	<12g/dL	32.9	11	5	2.Yes	1.No	1. No	1. No	2. Yes	1. No	1. No	1. No	2500 - 3499grams	<0.8	1. No	10.7	32.2	250	418	603.54	2. No	2. No	2. No	2. No	1. Yes	1. Yes
oxytocin	18-35	<25	3. Secondary school	2 to 4	1. No	1. No	1.None	4	40.3	12.8	>12g/dL	38.5	10	3	1.No	1.No	1. No	1. No	2. Yes	2. Yes	1. No	1. No	>=3500grams	<0.8	1. No	12.5	38.4	360	473.41	560.74	2. No	2. No	2. No	2. No	1. Yes	1. Yes
oxytocin	18-35	<25	2. Primary school	1	1. No	3. N/A	5. Four or more		39	13.3	>12g/dL	39.8	16	5	2.Yes	1.No	1. No	1. No	2. Yes	1. No	1. No	1. No	>=3500grams	<0.8	1. No	6.8	20.4	250	439.78	671.58	2. No	2. No	2. No	2. No	2. No	1. Yes
misoprostol	18-35	>25	2. Primary school	2 to 4	1. No	1. No	5. Four or more	2	40	14.1	>12g/dL	42.1	10	5	1.No	1.No	1. No	1. No	2. Yes	1. No	1. No	1. No	>=3500grams	<0.8	1. No	13.8	41.4	200	281.01	477.9	2. No	2. No	2. No	2. No	1. Yes	1. Yes
oxytocin	18-35	<25	4. Vocational/ tertially school	2 to 4	1. No	1. No	5. Four or more	1	40	12.2	>12g/dL	36.7	9	5	1.No	1.No	1. No	1. No	2. Yes	1. No	1. No	1. No	2500 - 3499grams	<0.8	1. No	12	36.2	150	208.72	328.57	2. No	2. No	2. No	2. No	2. No	1. Yes
oxytocin	18-35	>25	2. Primary school	1	1. No	3. N/A	5. Four or more		40.1	15.5	>12g/dL	46.5	15	5	2.Yes	2.Yes	1. No	1. No	2. Yes	1. No	1. No	1. No	2500 - 3499grams	<0.8	1. No	13.9	41.7	250	294.94	341.2	2. No	2. No	2. No	2. No	2. No	1. Yes
oxytocin	18-35	>25	3. Secondary school	2 to 4	1. No	1. No	5. Four or more	3	40.1	14.2	>12g/dL	43.7	10	3	1.No	1.No	1. No	1. No	2. Yes	1. No	1. No	1. No	2500 - 3499grams	<0.8	1. No	13.3	40.9	100	134.66	335.99	2. No	2. No	2. No	2. No	2. No	1. Yes
misoprostol	18-35	<25	4. Vocational/ tertially school	1	1. No	3. N/A	4. Three times		38	12.6	>12g/dL	37.7	10	3	1.No	1.No	1. No	1. No	2. Yes	1. No	1. No	1. No	2500 - 3499grams	<0.8	1. No	12.1	36.9	110	257.83	460.03	2. No	2. No	2. No	2. No	2. No	1. Yes
oxytocin	18-35	>25	4. Vocational/ tertially school	1	1. No	3. N/A	5. Four or more		39	14.5	>12g/dL	43.4	12	5	1.No	2.Yes	1. No	1. No	2. Yes	1. No	1. No	1. No	2500 - 3499grams	<0.8	1. No	14.2	42.5	200	308.01	377.01	2. No	2. No	2. No	2. No	2. No	1. Yes
misoprostol	>35	>25	2. Primary school	>=5	2. Yes	2. Yes	5. Four or more	2	40	11.1	<12g/dL	33.3	6	4	1.No	1.No	1. No	1. No	2. Yes	1. No	1. No	1. No	>=3500grams	>=0.8	1. No	8.7	28.7	150	268.1	403.2	2. No	2. No	2. No	2. No	1. Yes	1. Yes
oxytocin	18-35	>25	2. Primary school	2 to 4	2. Yes	2. Yes	5. Four or more	5	40	14.3	>12g/dL	44.4	11	4	1.No	1.No	1. No	1. No	2. Yes	2. Yes	1. No	1. No	>=3500grams	<0.8	1. No	8.5	25.6	200	299.12	380	2. No	2. No	2. No	2. No	1. Yes	1. Yes
misoprostol	18-35	<25	3. Secondary school	2 to 4	2. Yes	1. No	5. Four or more	9	40	14.5	>12g/dL	43.5	7	3	1.No	2.Yes	1. No	1. No	2. Yes	1. No	1. No	1. No	>=3500grams	>=0.8	1. No	11.5	35.8	200	317.86	336.52	2. No	2. No	2. No	2. No	1. Yes	1. Yes
misoprostol	18-35	>25	1. No schololing	>=5	2. Yes	2. Yes	2.Once	6	40	12.4	>12g/dL	37.1	15	4	1.No	1.No	1. No	1. No	2. Yes	1. No	1. No	1. No	2500 - 3499grams	<0.8	1. No	12.9	39.6	250	317.59	415.84	2. No	2. No	2. No	2. No	1. Yes	1. Yes
oxytocin	18-35	>25	2. Primary school	2 to 4	2. Yes	2. Yes	5. Four or more	1	39.6	12.6	>12g/dL	37.7	10	3	1.No	1.No	1. No	1. No	2. Yes	1. No	1. No	1. No	2500 - 3499grams	<0.8	1. No	12.6	37.8	60	186.24	317.64	2. No	2. No	2. No	2. No	1. Yes	1. Yes
misoprostol	18-35	>25	3. Secondary school	1	1. No	3. N/A	5. Four or more		38	13.9	>12g/dL	41.4	16	6	2.Yes	2.Yes	1. No	1. No	1. No	1. No	1. No	1. No	2500 - 3499grams	<0.8	1. No	13.2	39.5	200	326.16	492.31	2. No	2. No	2. No	2. No	1. Yes	2. No
oxytocin	18-35	>25	4. Vocational/ tertially school	2 to 4	1. No	2. Yes	3. Twice	1	38	13.7	>12g/dL	40	12	3	1.No	1.No	1. No	1. No	1. No	1. No	1. No	1. No	2500 - 3499grams	<0.8	1. No	13.1	39.7	70	189.12	333.87	2. No	2. No	2. No	2. No	2. No	2. No
misoprostol	18-35	>25	3. Secondary school	2 to 4	1. No	1. No	4. Three times	2	40	16.4	>12g/dL	49.1	11	4	1.No	1.No	1. No	1. No	2. Yes	1. No	1. No	1. No	2500 - 3499grams	<0.8	1. No	14.3	43.4	50	134.95	230.55	2. No	2. No	2. No	2. No	2. No	1. Yes
misoprostol	18-35	>25	3. Secondary school	1	1. No	3. N/A	5. Four or more		39	15.2	>12g/dL	45.5	8	5	1.No	2.Yes	1. No	1. No	2. Yes	1. No	1. No	1. No	2500 - 3499grams	<0.8	1. No	14.9	44.7	150	186.84	408.72	2. No	2. No	2. No	2. No	1. Yes	1. Yes
oxytocin	>35	>25	2. Primary school	>=5	1. No	2. Yes	3. Twice	7	39.1	14.5	>12g/dL	43.4	10	3	1.No	1.No	1. No	1. No	1. No	1. No	1. No	1. No	>=3500grams	<0.8	1. No	13.4	40.9	50	202.67	273.63	2. No	2. No	2. No	2. No	2. No	2. No
oxytocin	18-35	>25	2. Primary school	1	1. No	3. N/A	3. Twice		40	13.3	>12g/dL	40	11	2	1.No	1.No	1. No	1. No	1. No	1. No	1. No	1. No	2500 - 3499grams	<0.8	1. No	13.3	41.6	350	399.7	469.23	2. No	2. No	2. No	2. No	2. No	2. No
oxytocin	18-35	<25	4. Vocational/ tertially school	1	1. No	3. N/A	3. Twice		38.2	15	>12g/dL	46.3	15	3	2.Yes	2.Yes	1. No	1. No	2. Yes	1. No	1. No	1. No	2500 - 3499grams	<0.8	1. No	14.4	43.3	250	314.67	375.35	2. No	2. No	2. No	2. No	2. No	1. Yes
misoprostol	18-35	>25	3. Secondary school	2 to 4	2. Yes	1. No	4. Three times	2	40.6	14.6	>12g/dL	43.9	10	5	1.No	1.No	1. No	1. No	2. Yes	1. No	1. No	1. No	>=3500grams	<0.8	1. No	13.8	41.5	100	229.35	313.44	2. No	2. No	2. No	2. No	1. Yes	1. Yes
misoprostol	18-35	>25	2. Primary school	>=5	2. Yes	1. No	5. Four or more	4	38.5	14.4	>12g/dL	43.1	10	7	1.No	1.No	1. No	1. No	2. Yes	1. No	1. No	1. No	2500 - 3499grams	<0.8	1. No	14.1	42.4	110	175.31	239.09	1. Yes	1. Yes	2. No	2. No	1. Yes	1. Yes
oxytocin	18-35	>25	3. Secondary school	2 to 4	2. Yes	2. Yes	3. Twice	5	40	11.6	<12g/dL	34.8	16	5	1.No	2.Yes	1. No	1. No	2. Yes	1. No	1. No	1. No	2500 - 3499grams	<0.8	1. No	10.5	31.4	100	174.36	415.64	2. No	2. No	2. No	2. No	1. Yes	1. Yes
misoprostol	18-35	<25	4. Vocational/ tertially school	2 to 4	2. Yes	2. Yes	5. Four or more	4	40	10.9	<12g/dL	32.8	4	3	1.No	1.No	1. No	1. No	2. Yes	1. No	1. No	1. No	2500 - 3499grams	<0.8	1. No	10.3	31	250	309.03	433.09	2. No	2. No	2. No	2. No	1. Yes	1. Yes
oxytocin	18-35	<25	4. Vocational/ tertially school	1	1. No	3. N/A	5. Four or more		38	15.8	>12g/dL	47.8	16	3	2.Yes	2.Yes	1. No	1. No	1. No	2. Yes	1. No	1. No	>=3500grams	<0.8	1. No	14.7	43.4	250	353.3	795.86	2. No	2. No	2. No	2. No	2. No	2. No
misoprostol	18-35	>25	2. Primary school	1	1. No	3. N/A	5. Four or more		38.2	14.8	>12g/dL	44.5	12	5	2.Yes	2.Yes	1. No	1. No	1. No	1. No	1. No	1. No	2500 - 3499grams	<0.8	1. No	14.2	43.5	40	145.4	299.74	2. No	2. No	2. No	2. No	2. No	2. No
misoprostol	18-35	>25	1. No schololing	>=5	1. No	1. No	4. Three times	3	38.5	12	>12g/dL	37.2	10	3	1.No	1.No	1. No	1. No	2. Yes	2. Yes	1. No	1. No	2500 - 3499grams	<0.8	1. No	10.7	32.9	330	566.06	767.68	2. No	2. No	2. No	2. No	2. No	2. No
oxytocin	18-35	>25	2. Primary school	2 to 4	1. No	2. Yes		2	40.6	11.6	<12g/dL	34.7	10	4	1.No	1.No	1. No	2. Yes	2. Yes	2. Yes	1. No	1. No	2500 - 3499grams	<0.8	1. No	9.2	27.6	1000	1014.13	1060.08	2. No	2. No	2. No	1. Yes	2. No	1. Yes
oxytocin	18-35	>25	2. Primary school	1	1. No	3. N/A	4. Three times		39	15.2	>12g/dL	45.7	17	5	1.No	1.No	1. No	1. No	1. No	1. No	1. No	1. No	2500 - 3499grams	<0.8	1. No	12.9	38.8	60	82.37	275.06	2. No	2. No	2. No	2. No	2. No	2. No
oxytocin	18-35	<25	2. Primary school	>=5	1. No	1. No	5. Four or more	2	39.2	13	>12g/dL	39.1	11	3	1.No	1.No	1. No	1. No	2. Yes	1. No	1. No	1. No	2500 - 3499grams	<0.8	1. No	13	39.1	100	257.57	366.68	2. No	2. No	2. No	2. No	2. No	1. Yes
misoprostol	18-35	>25	2. Primary school	1	1. No	3. N/A	5. Four or more		39	13.4	>12g/dL	40.2	12	5	2.Yes	1.No	1. No	1. No	2. Yes	1. No	1. No	1. No	2500 - 3499grams	<0.8	1. No	10.6	31.1	450	667.86	835.08	2. No	2. No	2. No	2. No	1. Yes	1. Yes
oxytocin	18-35	>25	3. Secondary school	2 to 4	1. No	3. N/A	5. Four or more		39	14.7	>12g/dL	44	7	5	1.No	1.No	1. No	1. No	2. Yes	1. No	1. No	1. No	2500 - 3499grams	<0.8	1. No	12.9	38.7	50	92.3	276.33	2. No	2. No	2. No	2. No	1. Yes	1. Yes
misoprostol	18-35	>25	3. Secondary school	1	1. No	3. N/A	4. Three times		40.5	12.9	>12g/dL	38.7	10	4	1.No	1.No	1. No	1. No	1. No	2. Yes	1. No	1. No	>=3500grams	<0.8	1. No	11.5	34.4	510	570.69	607.35	2. No	2. No	2. No	2. No	1. Yes	2. No
misoprostol	18-35	>25	2. Primary school	1	1. No	3. N/A	5. Four or more		38.5	9.4	<12g/dL	30.2	10	3	1.No	1.No	1. No	1. No	1. No	1. No	1. No	1. No	2500 - 3499grams	<0.8	1. No	8.9	27.4	200	328.32	392.33	2. No	2. No	2. No	2. No	2. No	2. No
misoprostol	18-35	<25	2. Primary school	2 to 4	1. No	1. No	5. Four or more	2	39	13.7	>12g/dL	41.1	10	3	1.No	1.No	1. No	1. No	1. No	1. No	1. No	1. No	2500 - 3499grams	<0.8	1. No	13.8	41.5	120	203.85	412.57	2. No	2. No	2. No	2. No	1. Yes	2. No
oxytocin	18-35	<25	3. Secondary school	1	1. No	3. N/A	5. Four or more		40	13.9	>12g/dL	41.1	11	4	1.No	1.No	1. No	1. No	1. No	1. No	1. No	1. No	2500 - 3499grams	<0.8	1. No	11.6	34.3	210	378.03	716.39	2. No	2. No	2. No	2. No	1. Yes	2. No
oxytocin	18-35	>25	2. Primary school	2 to 4	2. Yes	1. No	5. Four or more	3	40.5	12.6	>12g/dL	37.9	10	3	1.No	1.No	1. No	1. No	2. Yes	1. No	1. No	1. No	2500 - 3499grams	<0.8	1. No	11.1	33.4	110	187.76	350.08	2. No	2. No	2. No	2. No	2. No	1. Yes
misoprostol	18-35	<25	4. Vocational/ tertially school	1	1. No	3. N/A	5. Four or more		40	13.5	>12g/dL	40.4	10	5	1.No	1.No	1. No	1. No	2. Yes	1. No	1. No	1. No	2500 - 3499grams	<0.8	1. No	12.5	38.5	600	870.05	926.43	1. Yes	2. No	1. Yes	2. No	1. Yes	1. Yes
misoprostol	18-35	<25	3. Secondary school	2 to 4	1. No	1. No	5. Four or more	4	40	14.1	>12g/dL	42.3	10	5	1.No	1.No	1. No	1. No	2. Yes	1. No	1. No	1. No	>=3500grams	<0.8	1. No	13.7	41.1	110	254.76	414.61	2. No	2. No	2. No	2. No	2. No	1. Yes
misoprostol	18-35	<25	3. Secondary school	1	1. No	3. N/A	5. Four or more		40	11.9	<12g/dL	35.8	30	5	1.No	1.No	1. No	1. No	2. Yes	1. No	1. No	1. No	2500 - 3499grams	<0.8	1. No	11.5	34.4	110	161.84	401.18	2. No	2. No	2. No	2. No	1. Yes	1. Yes
misoprostol	18-35	<25	2. Primary school	2 to 4	1. No	1. No	3. Twice	3	38.2	12.2	>12g/dL	36.5	15	5	1.No	1.No	1. No	1. No	1. No	1. No	1. No	1. No	2500 - 3499grams	<0.8	1. No	11.9	35.8	200	292.44	400.04	2. No	2. No	2. No	2. No	1. Yes	2. No
oxytocin	18-35	<25	2. Primary school	1	1. No	3. N/A	2.Once		38.2	14.4	>12g/dL	43.3	15	3	1.No	1.No	1. No	1. No	2. Yes	1. No	1. No	1. No	2500 - 3499grams	<0.8	1. No	13	39.8	200	282.62	324.57	2. No	2. No	2. No	2. No	2. No	1. Yes
oxytocin	18-35	<25	2. Primary school	1	1. No	3. N/A	4. Three times		40	15.1	>12g/dL	45.3	15	4	2.Yes	2.Yes	1. No	1. No	2. Yes	1. No	1. No	1. No	2500 - 3499grams	>=0.8	1. No	14.4	43.5	134	292.5	415.61	2. No	2. No	2. No	2. No	2. No	1. Yes
oxytocin	18-35	>25	3. Secondary school	2 to 4	1. No	1. No	4. Three times	2	40	12.6	>12g/dL	37.8	10	3	2.Yes	2.Yes	1. No	1. No	2. Yes	1. No	1. No	1. No	2500 - 3499grams	<0.8	1. No	11.4	34.4	500	525.54	549.65	2. No	2. No	2. No	2. No	2. No	1. Yes
oxytocin	18-35	>25	4. Vocational/ tertially school	1	1. No	3. N/A	3. Twice		39.4	13.2	>12g/dL	40.9	12	6	2.Yes	2.Yes	1. No	1. No	2. Yes	1. No	1. No	1. No	>=3500grams	<0.8	1. No	12.7	38	176	359.16	406.63	2. No	2. No	2. No	2. No	1. Yes	1. Yes
oxytocin	18-35	<25	2. Primary school	2 to 4	1. No	1. No	5. Four or more	2	39.3	12.4	>12g/dL	37.3	10	3	1.No	1.No	1. No	1. No	2. Yes	1. No	1. No	1. No	2500 - 3499grams	<0.8	1. No	11.6	34.7	70	108.88	247.51	2. No	2. No	2. No	2. No	2. No	1. Yes
misoprostol	18-35	>25	3. Secondary school	2 to 4	1. No	1. No	5. Four or more	3	40	14.1	>12g/dL	42.3	25	5	1.No	1.No	1. No	1. No	1. No	1. No	1. No	1. No	2500 - 3499grams	<0.8	1. No	12.8	39.6	100	176.01	320.78	2. No	2. No	1. Yes	2. No	2. No	2. No
misoprostol	18-35	>25	3. Secondary school	2 to 4	1. No	1. No	4. Three times	3	39.4	15.6	>12g/dL	46.7	15	5	1.No	1.No	1. No	1. No	2. Yes	1. No	1. No	1. No	2500 - 3499grams	<0.8	1. No	12.4	37.6	80	153.81	317.91	2. No	2. No	2. No	2. No	1. Yes	1. Yes
oxytocin	18-35	<25	3. Secondary school	>=5	1. No	1. No	5. Four or more	4	40	15.4	>12g/dL	45.1	8	5	1.No	2.Yes	1. No	1. No	2. Yes	1. No	1. No	1. No	>=3500grams	>=0.8	1. No	12.4	37.3	154	276.24	381.04	2. No	2. No	2. No	2. No	2. No	1. Yes
oxytocin	18-35	>25	4. Vocational/ tertially school	1	1. No	1. No	3. Twice		39	15.3	>12g/dL	45.8	10	4	1.No	1.No	1. No	1. No	2. Yes	1. No	1. No	1. No	2500 - 3499grams	<0.8	1. No	14.1	42.2	50	80.2	146.96	2. No	2. No	2. No	2. No	2. No	1. Yes
oxytocin	18-35	<25	2. Primary school	1	1. No	3. N/A	4. Three times		38	11.3	<12g/dL	32.5	15	5	2.Yes	1.No	1. No	1. No	1. No	1. No	1. No	1. No	2500 - 3499grams	<0.8	1. No	11.2	33	239	469.5	671.02	2. No	2. No	2. No	2. No	2. No	2. No
misoprostol	18-35	<25	3. Secondary school	2 to 4	1. No	1. No	5. Four or more	13	40	11.5	<12g/dL	34.5	20	5	1.No	1.No	1. No	1. No	2. Yes	1. No	1. No	1. No	2500 - 3499grams	>=0.8	1. No	11.1	33.3	80	175.76	352.53	2. No	2. No	2. No	2. No	2. No	1. Yes
misoprostol	18-35	>25	2. Primary school	>=5	2. Yes	1. No	5. Four or more	3	40	13.5	>12g/dL	40.6	9	5	1.No	1.No	1. No	1. No	1. No	1. No	1. No	1. No	2500 - 3499grams	<0.8	1. No	13.1	39.2	50	111.92	218.59	2. No	2. No	1. Yes	1. Yes	1. Yes	2. No
oxytocin	18-35	>25	4. Vocational/ tertially school	1	1. No	3. N/A	3. Twice		40	13.8	>12g/dL	41.4	50	5	2.Yes	1.No	1. No	1. No	1. No	1. No	1. No	1. No	2500 - 3499grams	<0.8	1. No	13.6	40.8	200	333.52	412.44	2. No	2. No	2. No	2. No	2. No	2. No
misoprostol	18-35	<25	2. Primary school	1	1. No	3. N/A	4. Three times		40	13.7	>12g/dL	41	11	6	2.Yes	2.Yes	1. No	1. No	1. No	1. No	1. No	1. No	>=3500grams	>=0.8	1. No	10.5	31.6	237	525.67	706.05	2. No	2. No	2. No	2. No	1. Yes	2. No
misoprostol	18-35	<25	3. Secondary school	2 to 4	1. No	1. No	5. Four or more	5	40	12.3	>12g/dL	36.8	12	4	1.No	1.No	1. No	1. No	1. No	1. No	1. No	1. No	2500 - 3499grams	<0.8	1. No	11.3	33.9	150	319.88	490.87	2. No	2. No	2. No	2. No	1. Yes	2. No
misoprostol	18-35	<25	3. Secondary school	2 to 4	1. No	1. No	5. Four or more	2	40	13.6	>12g/dL	40.8	8	4	1.No	1.No	1. No	1. No	1. No	2. Yes	1. No	1. No	2500 - 3499grams	>=0.8	1. No	11	33.9	650	817.82	797.23	2. No	2. No	2. No	2. No	1. Yes	2. No
misoprostol	18-35	>25	2. Primary school	1	1. No	3. N/A	3. Twice		39	14.8	>12g/dL	44.3	16	2	1.No	1.No	1. No	1. No	2. Yes	1. No	1. No	1. No	2500 - 3499grams	<0.8	1. No	14.4	42.8	100	132.99	295.27	2. No	2. No	2. No	2. No	1. Yes	1. Yes
misoprostol	18-35	<25	2. Primary school	2 to 4	1. No	1. No	4. Three times	3	40.1	13	>12g/dL	39.1	10	3	1.No	1.No	1. No	1. No	2. Yes	1. No	1. No	1. No	>=3500grams	>=0.8	1. No	12.2	35.8	150	307	397.16	2. No	2. No	2. No	2. No	1. Yes	1. Yes
misoprostol	18-35	>25	3. Secondary school	2 to 4	1. No	1. No	5. Four or more	4	40	13.2	>12g/dL	40.9	6	4	1.No	1.No	1. No	1. No	1. No	1. No	1. No	1. No	2500 - 3499grams	<0.8	1. No	11.1	33.3	250	360.19	635.33	2. No	2. No	2. No	2. No	1. Yes	1. Yes
oxytocin	18-35	>25	3. Secondary school	1	1. No	3. N/A	5. Four or more		39.2	11.9	<12g/dL	35.8	30	7	2.Yes	1.No	1. No	1. No	1. No	1. No	1. No	1. No	2500 - 3499grams	<0.8	1. No	7.1	21.5	200	269.94	402.43	2. No	2. No	2. No	2. No	1. Yes	2. No
misoprostol	18-35	<25	4. Vocational/ tertially school	2 to 4	2. Yes	1. No	5. Four or more	13	39	12.6	>12g/dL	38.6	18	3	1.No	1.No	1. No	1. No	2. Yes	2. Yes	1. No	1. No	>=3500grams	<0.8	1. No	10.5	30.9	650	697.99	747.52	2. No	2. No	2. No	2. No	1. Yes	1. Yes
oxytocin	18-35	>25	2. Primary school	>=5	2. Yes	1. No	4. Three times	3	40	12.5	>12g/dL	38	6	4	1.No	1.No	1. No	2. Yes	2. Yes	1. No	1. No	1. No	2500 - 3499grams	<0.8	1. No	9	27.9	302	521.9	637.02	2. No	2. No	2. No	2. No	1. Yes	1. Yes
oxytocin	18-35	>25	2. Primary school	>=5	2. Yes	2. Yes	5. Four or more	4	40.4	14	>12g/dL	43.1	8	4	1.No	1.No	1. No	1. No	2. Yes	1. No	1. No	1. No	>=3500grams	>=0.8	1. No	13.1	39.4	100	163.99	284.68	2. No	2. No	2. No	2. No	1. Yes	1. Yes
oxytocin	18-35	>25	4. Vocational/ tertially school	2 to 4	2. Yes	3. N/A	5. Four or more	3	40	12.3	>12g/dL	36.9	16	4	2.Yes	1.No	1. No	1. No	2. Yes	1. No	1. No	1. No	>=3500grams	>=0.8	1. No	12.2	36.5	100	234.45	408.09	2. No	2. No	2. No	2. No	1. Yes	1. Yes
oxytocin	18-35	<25	2. Primary school	2 to 4	2. Yes	1. No	5. Four or more	2	40	12.8	>12g/dL	38.5	7	4	1.No	1.No	1. No	1. No	1. No	1. No	1. No	1. No	>=3500grams	>=0.8	1. No	12.2	36.5	180	250	422.83	2. No	2. No	2. No	2. No	1. Yes	2. No
oxytocin	18-35	>25	1. No schololing	2 to 4	2. Yes	1. No	5. Four or more	5	39.3	12.1	>12g/dL	36.4	30	5	1.No	1.No	1. No	1. No	2. Yes	1. No	1. No	1. No	2500 - 3499grams	<0.8	1. No	11.6	34.9	80	149.57	249.6	2. No	2. No	2. No	2. No	2. No	1. Yes
oxytocin	18-35	>25	2. Primary school	2 to 4	2. Yes	1. No	4. Three times	4	38.5	9.9	<12g/dL	29.7	25	5	1.No	2.Yes	1. No	1. No	1. No	1. No	1. No	1. No	2500 - 3499grams	>=0.8	1. No	9.2	27.6	269	397.62	497.88	2. No	2. No	2. No	2. No	2. No	1. Yes
oxytocin	18-35	>25	4. Vocational/ tertially school	2 to 4	2. Yes	2. Yes	5. Four or more	3	39.3	14.8	>12g/dL	44.2	25	5	1.No	1.No	1. No	2. Yes	2. Yes	2. Yes	1. No	1. No	2500 - 3499grams	<0.8	1. No	9.7	28.3	344	566.34	1047.24	2. No	2. No	2. No	2. No	1. Yes	1. Yes
misoprostol	18-35	>25	2. Primary school	2 to 4	2. Yes	1. No	5. Four or more	5	40	13.9	>12g/dL	42.2	15	4	1.No	2.Yes	1. No	1. No	2. Yes	1. No	1. No	1. No	2500 - 3499grams	<0.8	1. No	13.4	40.1	240	417.83	578.4	2. No	2. No	2. No	2. No	1. Yes	1. Yes
oxytocin	18-35	>25	2. Primary school	2 to 4	2. Yes	1. No	4. Three times	6	40.1	12.1	>12g/dL	36.3	10	3	1.No	1.No	1. No	1. No	1. No	1. No	1. No	1. No	>=3500grams	<0.8	1. No	12	36	50	69.27	139.95	2. No	2. No	2. No	2. No	2. No	2. No
oxytocin	18-35	>25	2. Primary school	1	1. No	3. N/A	5. Four or more		39.3	13.3	>12g/dL	39.8	15	4	2.Yes	2.Yes	1. No	1. No	2. Yes	1. No	1. No	1. No	2500 - 3499grams	<0.8	1. No	12.3	37	340	370.24	417.28	2. No	2. No	2. No	2. No	2. No	1. Yes
misoprostol	18-35	>25	2. Primary school	1	1. No	3. N/A	5. Four or more		38.2	13.2	>12g/dL	40.7	25	5	2.Yes	1.No	1. No	1. No	1. No	1. No	1. No	1. No	2500 - 3499grams	<0.8	1. No	12.5	38	300	340.06	404.78	2. No	2. No	2. No	2. No	1. Yes	2. No
oxytocin	18-35	>25	2. Primary school	1	1. No	3. N/A	5. Four or more		39.6	11.7	<12g/dL	35	20	4	2.Yes	2.Yes	1. No	1. No	1. No	1. No	1. No	1. No	2500 - 3499grams	<0.8	1. No	10.2	30.7	200	369.12	421.25	2. No	2. No	2. No	2. No	2. No	2. No
misoprostol	18-35	<25	2. Primary school	1	1. No	3. N/A	5. Four or more		40	15	>12g/dL	45	45	6	1.No	2.Yes	1. No	1. No	2. Yes	1. No	1. No	1. No	2500 - 3499grams	<0.8	1. No	14.2	42.7	90	153.33	319.62	2. No	2. No	2. No	2. No	1. Yes	1. Yes
misoprostol	18-35	>25	2. Primary school	1	1. No	3. N/A	4. Three times		38	13.6	>12g/dL	40.7	20	7	1.No	1.No	1. No	1. No	1. No	1. No	1. No	1. No	<2500grams	<0.8	1. No	11.5	35	110	186.3	435.11	2. No	2. No	2. No	2. No	1. Yes	2. No
oxytocin	18-35	>25	2. Primary school	2 to 4	1. No	1. No	4. Three times	3	40	13	>12g/dL	39.8	10	4	1.No	1.No	1. No	1. No	1. No	1. No	1. No	1. No	2500 - 3499grams	<0.8	1. No	12.8	38.5	50	110.33	223.18	2. No	2. No	2. No	2. No	2. No	2. No
oxytocin	18-35	>25	2. Primary school	1	1. No	3. N/A	2.Once		40.4	15.6	>12g/dL	47.1	15	5	1.No	1.No	1. No	1. No	1. No	1. No	1. No	1. No	2500 - 3499grams	<0.8	1. No	15.8	47.8	100	129.77	148.3	2. No	2. No	2. No	2. No	2. No	2. No
oxytocin	18-35	<25	2. Primary school	2 to 4	2. Yes	2. Yes	3. Twice	6	40	14.8	>12g/dL	45.5	17	4	2.Yes	1.No	1. No	1. No	1. No	1. No	1. No	1. No	2500 - 3499grams	<0.8	1. No	14.2	42.6	150	367.9	420.67	2. No	2. No	1. Yes	2. No	1. Yes	2. No
oxytocin	18-35	<25	2. Primary school	2 to 4	2. Yes	1. No	5. Four or more	6	40	12.8	>12g/dL	38.5	10	5	1.No	1.No	1. No	1. No	1. No	1. No	1. No	1. No	2500 - 3499grams	<0.8	1. No	12.5	37.5	70	136.9	248.3	2. No	2. No	2. No	2. No	1. Yes	2. No
misoprostol	18-35	>25	2. Primary school	2 to 4	2. Yes	1. No	3. Twice	3	40	13.3	>12g/dL	39.5	18	6	2.Yes	1.No	1. No	1. No	2. Yes	1. No	1. No	1. No	2500 - 3499grams	>=0.8	1. No	12.4	35.9	100	265.24	337.9	2. No	2. No	2. No	2. No	1. Yes	1. Yes
misoprostol	18-35	>25	2. Primary school	2 to 4	2. Yes	1. No	3. Twice	7	40	13	>12g/dL	39.6	8	3	1.No	1.No	1. No	1. No	1. No	1. No	1. No	1. No	2500 - 3499grams	<0.8	1. No	13	39.1	70	120.2	233.54	2. No	2. No	2. No	2. No	2. No	2. No
misoprostol	18-35	>25	3. Secondary school	2 to 4	2. Yes	1. No	4. Three times	3	40	14.5	>12g/dL	42.2	10	4	1.No	1.No	1. No	1. No	1. No	1. No	1. No	1. No	>=3500grams	<0.8	1. No	14.3	43.7	120	186.33	412.38	2. No	2. No	2. No	2. No	1. Yes	2. No
misoprostol	18-35	>25	1. No schololing	1	1. No	3. N/A	5. Four or more		39	12.3	>12g/dL	37	13	4	2.Yes	1.No	1. No	1. No	1. No	1. No	1. No	1. No	2500 - 3499grams	>=0.8	1. No	10.6	31.7	600	707.87	825.18	2. No	2. No	2. No	1. Yes	1. Yes	2. No
misoprostol	18-35	<25	1. No schololing	1	1. No	3. N/A	5. Four or more		38.2	13.5	>12g/dL	41.5	45	5	2.Yes	1.No	1. No	1. No	2. Yes	1. No	1. No	1. No	2500 - 3499grams	<0.8	1. No	10.4	31.2	200	336.98	425.16	2. No	2. No	2. No	2. No	1. Yes	1. Yes
oxytocin	18-35	>25	1. No schololing	2 to 4	1. No	1. No	5. Four or more	6	38.5	13.1	>12g/dL	39.3	10	3	2.Yes	2.Yes	1. No	1. No	2. Yes	1. No	1. No	1. No	<2500grams	<0.8	1. No	13	39.1	90	111.11	134.58	2. No	2. No	2. No	2. No	1. Yes	1. Yes
misoprostol	18-35	>25	2. Primary school	1	1. No	3. N/A	2.Once		40.3	13.2	>12g/dL	39.2	15	3	2.Yes	2.Yes	1. No	1. No	2. Yes	1. No	1. No	1. No	2500 - 3499grams	<0.8	1. No	12.8	37.5	200	302.09	360.21	2. No	2. No	2. No	2. No	1. Yes	1. Yes
oxytocin	18-35	>25	3. Secondary school	1	1. No	3. N/A	3. Twice		39.5	12.3	>12g/dL	36.8	10	5	2.Yes	2.Yes	1. No	1. No	1. No	1. No	1. No	1. No	2500 - 3499grams	<0.8	1. No	11.7	36.3	100	166.52	333.63	2. No	2. No	2. No	2. No	2. No	2. No
misoprostol	18-35	>25	2. Primary school	1	1. No	3. N/A	5. Four or more		38.2	13.7	>12g/dL	41.1	15	7	2.Yes	2.Yes	1. No	1. No	2. Yes	1. No	1. No	1. No	2500 - 3499grams	<0.8	1. No	11.3	34.3	500	630.5	725.67	2. No	2. No	2. No	2. No	1. Yes	1. Yes
oxytocin	18-35	<25	4. Vocational/ tertially school	2 to 4	1. No	1. No	5. Four or more	5	40	13	>12g/dL	39.1	11	5	1.No	1.No	1. No	1. No	1. No	1. No	1. No	1. No	2500 - 3499grams	<0.8	1. No	12.4	37.7	100	149.96	309.93	2. No	2. No	2. No	2. No	2. No	2. No
oxytocin	18-35	<25	4. Vocational/ tertially school	>=5	1. No	1. No	5. Four or more	7	40	14.3	>12g/dL	42.8	15	4	2.Yes	1.No	1. No	1. No	2. Yes	1. No	1. No	1. No	>=3500grams	>=0.8	1. No	12.8	37.5	250	386.03	409.73	2. No	2. No	2. No	1. Yes	1. Yes	1. Yes
misoprostol	18-35	>25	2. Primary school	1	1. No	3. N/A	4. Three times		39	14.1	>12g/dL	42.3	20	6	2.Yes	1.No	1. No	1. No	2. Yes	1. No	1. No	1. No	2500 - 3499grams	<0.8	1. No	11.3	33.8	225	447.79	613.1	2. No	2. No	2. No	2. No	1. Yes	1. Yes
oxytocin	18-35	<25	3. Secondary school	2 to 4	1. No	1. No	3. Twice	3	40	13.5	>12g/dL	39.8	22	4	1.No	2.Yes	1. No	1. No	2. Yes	1. No	1. No	1. No	>=3500grams	>=0.8	1. No	11.3	33.8	550	570	768.82	2. No	2. No	2. No	2. No	1. Yes	1. Yes
oxytocin	18-35	<25	2. Primary school	>=5	2. Yes	2. Yes	5. Four or more	3	40	9	<12g/dL	26.2	10	4	1.No	1.No	1. No	2. Yes	1. No	1. No	1. No	1. No	2500 - 3499grams	<0.8	1. No	6	18.1	200	224.57	354.73	2. No	2. No	2. No	2. No	1. Yes	2. No
misoprostol	>35	<25	2. Primary school	2 to 4	2. Yes	1. No	5. Four or more	6	38.4	12.5	>12g/dL	36.9	25	4	1.No	1.No	1. No	1. No	1. No	1. No	1. No	1. No	2500 - 3499grams	<0.8	1. No	11.7	35.8	70	129.36	219.75	2. No	2. No	2. No	2. No	2. No	2. No
misoprostol	18-35	<25	3. Secondary school	2 to 4	1. No	1. No	2.Once	2	40	13.7	>12g/dL	40.6	8	4	1.No	1.No	1. No	1. No	2. Yes	1. No	1. No	1. No	2500 - 3499grams	>=0.8	1. No	12.9	38.6	100	166.93	281.85	2. No	2. No	2. No	2. No	1. Yes	1. Yes
oxytocin	18-35	<25	3. Secondary school	1	1. No	3. N/A	5. Four or more		39.6	13.9	>12g/dL	39	10	4	1.No	1.No	1. No	1. No	1. No	1. No	1. No	1. No	2500 - 3499grams	<0.8	1. No	13.8	41	90	110.16	216.77	2. No	2. No	2. No	2. No	2. No	2. No
oxytocin	18-35	<25	2. Primary school	2 to 4	2. Yes	1. No	4. Three times	3	40	14.2	>12g/dL	42.7	16	4	1.No	1.No	1. No	1. No	2. Yes	1. No	1. No	1. No	>=3500grams	<0.8	1. No	13	39.5	200	326.8	374.78	2. No	2. No	2. No	2. No	2. No	1. Yes
misoprostol	18-35	>25	2. Primary school	2 to 4	2. Yes	1. No	3. Twice	1	40	14	>12g/dL	42.3	9	4	1.No	2.Yes	1. No	1. No	2. Yes	1. No	1. No	1. No	2500 - 3499grams	<0.8	1. No	12	37	250	364.62	452.08	2. No	2. No	2. No	1. Yes	1. Yes	2. No
misoprostol	18-35	>25	2. Primary school	2 to 4	2. Yes	1. No	3. Twice	7	40	15.6	>12g/dL	47.2	11	6	1.No	1.No	1. No	1. No	1. No	1. No	1. No	1. No	2500 - 3499grams	<0.8	1. No	13.3	40.1	150	293.84	532.83	2. No	2. No	2. No	2. No	1. Yes	2. No
misoprostol	18-35	<25	3. Secondary school	2 to 4	2. Yes	1. No	5. Four or more	2	40	13.1	>12g/dL		11	5	1.No	1.No	1. No	1. No	2. Yes	1. No	1. No	1. No	>=3500grams	<0.8	1. No	12.2		180	289.5	441.54	2. No	2. No	2. No	2. No	1. Yes	1. Yes
oxytocin	18-35	>25	4. Vocational/ tertially school	2 to 4	2. Yes	1. No	5. Four or more	3	39.3	13.1	>12g/dL		20	5	1.No	1.No	1. No	1. No	1. No	1. No	1. No	1. No	2500 - 3499grams	<0.8	1. No	12.2		200	260.03	349.5	1. Yes	2. No	2. No	2. No	1. Yes	1. Yes
oxytocin	18-35	>25	2. Primary school	1	1. No	3. N/A	5. Four or more		39.2	15	>12g/dL		45	5	2.Yes	1.No	1. No	1. No	1. No	1. No	1. No	1. No	>=3500grams	<0.8	1. No	14.1		100	313.78	471.25	2. No	2. No	2. No	2. No	2. No	2. No
oxytocin	18-35	<25	4. Vocational/ tertially school	2 to 4	2. Yes	1. No	5. Four or more	3	39.2	13.2	>12g/dL		38	5	1.No	2.Yes	1. No	1. No	2. Yes	1. No	1. No	1. No	>=3500grams	<0.8	1. No	12.3		250	375.24	459.3	2. No	2. No	2. No	2. No	2. No	1. Yes
misoprostol	18-35	>25	3. Secondary school	2 to 4	2. Yes	1. No	3. Twice	5	40	13.3	>12g/dL		7	3	1.No	1.No	1. No	1. No	2. Yes	1. No	1. No	1. No	2500 - 3499grams	<0.8	1. No	12.4		150	291.9	406.15	1. Yes	1. Yes	2. No	2. No	1. Yes	1. Yes
misoprostol	18-35	<25	2. Primary school	2 to 4	2. Yes	1. No	5. Four or more	5	40	13.1	>12g/dL		10	5	1.No	1.No	1. No	1. No	2. Yes	1. No	1. No	1. No	2500 - 3499grams	<0.8	1. No	12		200	378.55	417.17	2. No	2. No	2. No	2. No	1. Yes	1. Yes
oxytocin	18-35	<25	4. Vocational/ tertially school	2 to 4	2. Yes	1. No	5. Four or more	6	40	15.1	>12g/dL		15	6	2.Yes	1.No	1. No	1. No	2. Yes	1. No	1. No	1. No	>=3500grams	<0.8	1. No	13.8		213	460.07	720.78	2. No	2. No	2. No	2. No	1. Yes	1. Yes
oxytocin	18-35	>25	2. Primary school	1	1. No	3. N/A	5. Four or more		39	13.1	>12g/dL		60	6	2.Yes	1.No	1. No	1. No	2. Yes	1. No	1. No	1. No	2500 - 3499grams	<0.8	1. No	12		210	295.61	417.41	2. No	2. No	2. No	2. No	2. No	1. Yes
misoprostol	18-35	>25	2. Primary school	2 to 4	2. Yes	1. No	5. Four or more	3	40	13	>12g/dL		22	5	1.No	1.No	1. No	1. No	2. Yes	1. No	1. No	1. No	2500 - 3499grams	<0.8	1. No	12		184	267.31	347.16	2. No	2. No	1. Yes	2. No	2. No	1. Yes
misoprostol	18-35	<25	3. Secondary school	2 to 4	2. Yes	1. No	5. Four or more	4	39.3	13.2	>12g/dL		25	4	1.No	1.No	1. No	1. No	2. Yes	1. No	1. No	1. No	2500 - 3499grams	<0.8	1. No	12		137	221.31	331.93	2. No	2. No	2. No	2. No	1. Yes	1. Yes
misoprostol	18-35	<25	2. Primary school	2 to 4	2. Yes	1. No	4. Three times	3	38.5	13.3	>12g/dL		20	5	1.No	1.No	1. No	1. No	2. Yes	1. No	1. No	1. No	2500 - 3499grams	<0.8	1. No	12		110	146.61	221.18	2. No	2. No	2. No	2. No	1. Yes	1. Yes
misoprostol	18-35	<25	4. Vocational/ tertially school	2 to 4	2. Yes	1. No	5. Four or more	3	38.2	13	>12g/dL		32	4	1.No	1.No	1. No	1. No	2. Yes	1. No	1. No	1. No	>=3500grams	>=0.8	1. No	12.1		124	272.62	398.13	2. No	2. No	2. No	2. No	1. Yes	1. Yes
oxytocin	18-35	>25	3. Secondary school	2 to 4	2. Yes	1. No	5. Four or more	11	39.6	13	>12g/dL		20	5	1.No	1.No	1. No	1. No	2. Yes	1. No	1. No	1. No	2500 - 3499grams	<0.8	1. No	12.2		179	284.28	351.79	2. No	2. No	2. No	2. No	1. Yes	1. Yes
misoprostol	18-35	<25	3. Secondary school	1	1. No	3. N/A	5. Four or more		38.2	13.2	>12g/dL		30	5	1.No	1.No	1. No	1. No	2. Yes	1. No	1. No	1. No	2500 - 3499grams	<0.8	1. No	12.2		182	363.58	423.97	2. No	2. No	2. No	2. No	1. Yes	1. Yes
oxytocin	18-35	>25	3. Secondary school	2 to 4	2. Yes	1. No	5. Four or more	7	40	13.1	>12g/dL		20	6	1.No	1.No	1. No	1. No	1. No	1. No	1. No	1. No	2500 - 3499grams	<0.8	1. No	12.2		169	319.7	412.17	2. No	2. No	2. No	2. No	2. No	2. No
misoprostol	18-35	>25	2. Primary school	2 to 4	2. Yes	1. No	4. Three times	9	40	13.4	>12g/dL		10	3	1.No	1.No	1. No	1. No	1. No	1. No	1. No	1. No	>=3500grams	<0.8	1. No	12.3		150	231	431.39	2. No	2. No	2. No	2. No	1. Yes	2. No
misoprostol	18-35	<25	2. Primary school	2 to 4	2. Yes	1. No	5. Four or more	1	40.3	13.2	>12g/dL		15	3	1.No	2.Yes	1. No	1. No	1. No	1. No	1. No	1. No	>=3500grams	<0.8	1. No	12.1		217	295.26	543.85	2. No	2. No	2. No	2. No	2. No	2. No
oxytocin	18-35	>25	2. Primary school	>=5	2. Yes	1. No	4. Three times	3	38	13.1	>12g/dL		15	4	1.No	1.No	1. No	1. No	2. Yes	1. No	1. No	1. No	2500 - 3499grams	<0.8	1. No	12		90	171.8	355.22	2. No	2. No	2. No	2. No	2. No	1. Yes
misoprostol	18-35	>25	2. Primary school	2 to 4	2. Yes	1. No	5. Four or more	2	38	13	>12g/dL		22	5	1.No	1.No	1. No	1. No	1. No	1. No	1. No	1. No	2500 - 3499grams	<0.8	1. No	12		100	208.5	359.59	2. No	2. No	2. No	2. No	2. No	2. No
oxytocin	18-35	>25	2. Primary school	2 to 4	1. No	1. No	4. Three times	8	39.1	13.2	>12g/dL		10	4	1.No	1.No	1. No	1. No	1. No	1. No	1. No	1. No	2500 - 3499grams	<0.8	1. No	12.1		30	80	117.86	2. No	2. No	2. No	2. No	2. No	2. No
oxytocin	18-35	<25	3. Secondary school	1	1. No	3. N/A	3. Twice		39	13.3	>12g/dL		10	3	2.Yes	2.Yes	1. No	1. No	1. No	1. No	1. No	1. No	2500 - 3499grams	<0.8	1. No	12.1		200	340	409.41	2. No	2. No	2. No	2. No	1. Yes	2. No
misoprostol	18-35	>25	2. Primary school	1	1. No	3. N/A	4. Three times		39	13.1	>12g/dL		10	4	2.Yes	1.No	1. No	1. No	1. No	1. No	1. No	1. No	2500 - 3499grams	<0.8	1. No	12		350	450.05	582.9	2. No	2. No	2. No	2. No	2. No	2. No
misoprostol	18-35	>25	2. Primary school	2 to 4	1. No	1. No	4. Three times	5	40	13	>12g/dL		10	4	1.No	1.No	1. No	1. No	2. Yes	1. No	1. No	1. No	2500 - 3499grams	<0.8	1. No	12		200	290.2	426.13	2. No	2. No	2. No	2. No	1. Yes	1. Yes
oxytocin	18-35	>25	2. Primary school	>=5	2. Yes	2. Yes	3. Twice	3	40	13.1	>12g/dL		5	4	1.No	1.No	1. No	1. No	2. Yes	1. No	1. No	1. No	>=3500grams	>=0.8	1. No	12		237	503.7	582.44	2. No	2. No	2. No	2. No	1. Yes	1. Yes
oxytocin	18-35	>25	2. Primary school	1	1. No	3. N/A	3. Twice		38	13	>12g/dL		10	3	2.Yes	2.Yes	1. No	1. No	1. No	1. No	1. No	1. No	2500 - 3499grams	<0.8	1. No	12.1		249	377	433.77	2. No	2. No	2. No	2. No	1. Yes	2. No
oxytocin	18-35	>25	3. Secondary school	2 to 4	2. Yes	1. No	5. Four or more	8	39.6	13.2	>12g/dL		10	5	1.No	1.No	1. No	1. No	2. Yes	1. No	1. No	1. No	2500 - 3499grams	<0.8	1. No	12.2		100	123.45	266.31	2. No	2. No	2. No	2. No	2. No	1. Yes
misoprostol	18-35	>25	3. Secondary school	2 to 4	1. No	1. No	3. Twice	1	40.3	13.3	>12g/dL		8	5	1.No	1.No	1. No	1. No	2. Yes	1. No	1. No	1. No	>=3500grams	<0.8	1. No	12.2		150	388.17	561.88	2. No	2. No	2. No	2. No	1. Yes	1. Yes
oxytocin	18-35	>25	2. Primary school	2 to 4	1. No	2. Yes	5. Four or more	4	40	12	>12g/dL		18	23	1.No	1.No	2. Yes	2. Yes	2. Yes	2. Yes	1. No	1. No	2500 - 3499grams	<0.8	1. No	10		1000	1055.68	1061.43	2. No	2. No	2. No	2. No	1. Yes	1. Yes
oxytocin	18-35	>25	3. Secondary school	2 to 4	2. Yes	1. No	5. Four or more	6	38.5	13	>12g/dL		11	3	1.No	1.No	1. No	1. No	2. Yes	1. No	1. No	1. No	2500 - 3499grams	<0.8	1. No	12.3		170	246.09	321.22	2. No	2. No	2. No	2. No	1. Yes	1. Yes
misoprostol	18-35	<25	2. Primary school	2 to 4	1. No	1. No	4. Three times	3	40	13.2	>12g/dL		10	4	1.No	1.No	1. No	1. No	1. No	1. No	1. No	1. No	2500 - 3499grams	<0.8	1. No	12.1		150	329.85	414.68	2. No	2. No	2. No	2. No	2. No	2. No
misoprostol	>35	>25	2. Primary school	>=5	2. Yes	1. No	5. Four or more	4	40	13.1	>12g/dL		6	4	1.No	1.No	1. No	1. No	1. No	1. No	1. No	1. No	2500 - 3499grams	<0.8	1. No	12		100	240.9	425.77	2. No	2. No	2. No	2. No	1. Yes	2. No
oxytocin	18-35	>25	2. Primary school	2 to 4	2. Yes	1. No	5. Four or more	7	40	13.4	>12g/dL		11	4	1.No	1.No	1. No	1. No	2. Yes	1. No	1. No	1. No	2500 - 3499grams	<0.8	1. No	12		200	275.1	320.53	2. No	2. No	2. No	2. No	1. Yes	1. Yes
oxytocin	18-35	>25	4. Vocational/ tertially school	1	1. No	3. N/A	4. Three times		38.1	13.2	>12g/dL		16	3	1.No	1.No	1. No	1. No	1. No	1. No	1. No	1. No	2500 - 3499grams	<0.8	1. No	12		90	163.52	267.9	2. No	2. No	2. No	2. No	2. No	1. Yes
misoprostol	18-35	<25	2. Primary school	2 to 4	1. No	3. N/A	3. Twice		40	13.1	>12g/dL		20	5	2.Yes	1.No	1. No	1. No	1. No	1. No	1. No	1. No	>=3500grams	<0.8	1. No	12		200	263.82	435.23	2. No	2. No	2. No	2. No	1. Yes	2. No
misoprostol	18-35	<25	4. Vocational/ tertially school	1	1. No	3. N/A	5. Four or more		39.2	13	>12g/dL		7	6	1.No	2.Yes	1. No	1. No	1. No	1. No	1. No	1. No	2500 - 3499grams	<0.8	1. No	12		200	299.92	345.47	2. No	2. No	2. No	2. No	1. Yes	2. No
misoprostol	18-35	>25	2. Primary school	1	1. No	3. N/A	4. Three times		39	13.2	>12g/dL		12	4	2.Yes	1.No	1. No	1. No	1. No	1. No	1. No	1. No	2500 - 3499grams	<0.8	1. No	12		350	414.1	476.97	2. No	2. No	2. No	2. No	1. Yes	1. Yes
misoprostol	18-35	>25	2. Primary school	1	1. No	3. N/A	3. Twice		39	13.3	>12g/dL		10	4	1.No	1.No	1. No	1. No	1. No	1. No	1. No	1. No	2500 - 3499grams	<0.8	1. No	12		230	338.83	570.42	2. No	2. No	1. Yes	2. No	1. Yes	2. No
oxytocin	18-35	>25	2. Primary school	2 to 4	1. No	1. No	5. Four or more	5	40.4	13.1	>12g/dL		18	3	2.Yes	2.Yes	1. No	1. No	1. No	1. No	1. No	1. No	2500 - 3499grams	>=0.8	1. No	12.1		110	198.41	456.72	2. No	2. No	2. No	2. No	1. Yes	2. No
misoprostol	18-35	>25	4. Vocational/ tertially school	1	1. No	3. N/A	2.Once		38	13	>12g/dL		16	3	1.No	1.No	1. No	1. No	2. Yes	1. No	1. No	1. No	2500 - 3499grams	<0.8	1. No	12.2		100	231.71	431.31	2. No	2. No	2. No	2. No	1. Yes	1. Yes
oxytocin	18-35	<25	2. Primary school	2 to 4	1. No	1. No	5. Four or more	4	39	13.1	>12g/dL		15	5	1.No	1.No	1. No	1. No	1. No	1. No	1. No	1. No	2500 - 3499grams	<0.8	1. No	12.2		200	251.34	322.28	2. No	2. No	2. No	2. No	2. No	2. No
oxytocin	>35	>25	2. Primary school	>=5	1. No	1. No	5. Four or more	6	40	13	>12g/dL		8	3	1.No	1.No	1. No	1. No	1. No	1. No	1. No	1. No	2500 - 3499grams	<0.8	1. No	12.2		219	305.51	364.9	2. No	2. No	2. No	2. No	1. Yes	2. No
misoprostol	18-35	>25	2. Primary school	2 to 4	1. No	1. No	4. Three times	3	40	13.2	>12g/dL		7	6	1.No	2.Yes	1. No	1. No	1. No	1. No	1. No	1. No	2500 - 3499grams	<0.8	1. No	12.3		223	263.4	370.73	2. No	2. No	2. No	2. No	1. Yes	2. No
misoprostol	18-35	>25	2. Primary school	2 to 4	1. No	1. No	5. Four or more	4	40	13.3	>12g/dL		10	2	1.No	1.No	1. No	1. No	1. No	1. No	1. No	1. No	2500 - 3499grams	>=0.8	1. No	12.1		180	250.59	372.1	2. No	2. No	2. No	2. No	1. Yes	1. Yes
oxytocin	18-35	>25	4. Vocational/ tertially school	2 to 4	1. No	2. Yes	5. Four or more	2	38	13	>12g/dL		10	3	1.No	1.No	1. No	1. No	1. No	2. Yes	1. No	1. No	>=3500grams	<0.8	1. No	11.7		500	563.73	615.7	2. No	2. No	2. No	2. No	2. No	1. Yes
oxytocin	18-35	<25	4. Vocational/ tertially school	2 to 4	2. Yes	2. Yes	4. Three times	2	40	13	>12g/dL		15	3	1.No	1.No	1. No	1. No	1. No	1. No	1. No	1. No	>=3500grams	<0.8	1. No	11.8		100	128.42	161.7	2. No	2. No	2. No	2. No	2. No	2. No
oxytocin	>35	<25	1. No schololing	>=5	2. Yes	2. Yes	5. Four or more		39.6	12	>12g/dL		11	4	1.No	1.No	1. No	2. Yes	1. No	2. Yes	1. No	1. No	>=3500grams	<0.8	1. No	10.1	26.2	1000	1065.39	1187.42	2. No	2. No	2. No	2. No	1. Yes	2. No
misoprostol	18-35	>25	2. Primary school	1	1. No	3. N/A	5. Four or more		40	13.1	>12g/dL		10	5	1.No	1.No	1. No	1. No	1. No	1. No	1. No	1. No	2500 - 3499grams	<0.8	1. No	11.9		368	565.43	644.23	2. No	2. No	2. No	2. No	1. Yes	2. No
misoprostol	18-35	<25	3. Secondary school	2 to 4	1. No	1. No	5. Four or more	7	38.6	13.4	>12g/dL		8	3	1.No	1.No	1. No	1. No	1. No	1. No	1. No	1. No	2500 - 3499grams	<0.8	1. No	12		190	269.91	381.32	2. No	2. No	2. No	2. No	1. Yes	2. No
oxytocin	18-35	<25	3. Secondary school	2 to 4	1. No	1. No	5. Four or more	2	38.6	13.2	>12g/dL		10	3	1.No	1.No	1. No	1. No	1. No	1. No	1. No	1. No	>=3500grams	>=0.8	1. No	12		100	267.61	389.75	2. No	2. No	2. No	2. No	2. No	2. No
oxytocin	18-35	<25	2. Primary school	2 to 4	1. No	1. No	4. Three times	5	40	13.1	>12g/dL		10	4	1.No	1.No	1. No	1. No	1. No	1. No	1. No	1. No	2500 - 3499grams	<0.8	1. No	12		120	230.88	356.49	2. No	2. No	2. No	2. No	2. No	1. Yes
misoprostol	18-35	<25	4. Vocational/ tertially school	1	1. No	3. N/A	5. Four or more		38.3	13	>12g/dL		9	4	1.No	1.No	1. No	1. No	1. No	1. No	1. No	1. No	2500 - 3499grams	>=0.8	1. No	12.1		250	346	421.36	2. No	2. No	2. No	2. No	1. Yes	2. No
misoprostol	18-35	<25	3. Secondary school	2 to 4	2. Yes	2. Yes	5. Four or more	10	38.2	13.2	>12g/dL		8	5	1.No	1.No	1. No	1. No	2. Yes	1. No	1. No	1. No	2500 - 3499grams	<0.8	1. No	12.2		100	230	236.3	2. No	2. No	2. No	2. No	1. Yes	1. Yes
oxytocin	>35	<25	2. Primary school	>=5	2. Yes	2. Yes	5. Four or more	5	38	13.3	>12g/dL		7	4	1.No	1.No	1. No	1. No	2. Yes	1. No	1. No	1. No	2500 - 3499grams	<0.8	1. No	12.2		198	290	356.92	2. No	2. No	2. No	2. No	1. Yes	1. Yes
misoprostol	18-35	>25	2. Primary school	2 to 4	1. No	2. Yes	4. Three times	15	39	13.1	>12g/dL		10	3	1.No	1.No	1. No	1. No	1. No	1. No	1. No	1. No	2500 - 3499grams	<0.8	1. No	12.2		80	150	320.12	2. No	2. No	2. No	2. No	2. No	2. No
oxytocin	18-35	>25	2. Primary school	>=5	2. Yes	2. Yes	5. Four or more	4	40.3	13	>12g/dL		10	5	1.No	1.No	1. No	1. No	1. No	1. No	1. No	1. No	>=3500grams	<0.8	1. No	12.3		280	350.77	419.25	2. No	2. No	2. No	2. No	1. Yes	2. No
oxytocin	18-35	<25	2. Primary school	2 to 4	1. No	1. No	3. Twice	5	38.6	13.1	>12g/dL		12	3	2.Yes	2.Yes	1. No	1. No	1. No	1. No	1. No	1. No	2500 - 3499grams	<0.8	1. No	12.1		165	250	339.39	2. No	2. No	2. No	2. No	2. No	2. No
oxytocin	18-35	>25	4. Vocational/ tertially school	2 to 4	1. No	1. No	4. Three times	9	39	13	>12g/dL		8	5	1.No	1.No	1. No	1. No	1. No	1. No	1. No	1. No	>=3500grams	<0.8	1. No	12		130	234.09	340.53	2. No	2. No	2. No	2. No	2. No	2. No
misoprostol	18-35	>25	2. Primary school	1	1. No	3. N/A	5. Four or more		38	13.2	>12g/dL		14	3	2.Yes	2.Yes	1. No	1. No	1. No	1. No	1. No	1. No	2500 - 3499grams	<0.8	1. No	12.1		180	290	413.38	2. No	2. No	2. No	2. No	2. No	2. No
oxytocin	18-35	<25	3. Secondary school	2 to 4	1. No	1. No	4. Three times	2	40	13.3	>12g/dL		6	4	1.No	1.No	1. No	1. No	1. No	1. No	1. No	1. No	2500 - 3499grams	>=0.8	1. No	12		170	222.71	442.32	2. No	2. No	2. No	2. No	2. No	2. No
misoprostol	18-35	>25	4. Vocational/ tertially school	1	1. No	3. N/A	5. Four or more		39.4	13	>12g/dL		10	5	2.Yes	2.Yes	1. No	1. No	1. No	1. No	1. No	1. No	2500 - 3499grams	>=0.8	1. No	12		600	810	944.86	2. No	2. No	2. No	2. No	1. Yes	1. Yes
misoprostol	18-35	<25	2. Primary school	2 to 4	2. Yes	2. Yes	5. Four or more	2	40	13	>12g/dL		8	3	1.No	1.No	1. No	1. No	2. Yes	1. No	1. No	1. No	2500 - 3499grams	>=0.8	1. No	12		150	254.56	361.34	2. No	2. No	2. No	2. No	1. Yes	1. Yes
oxytocin	18-35	<25	2. Primary school	2 to 4	1. No	2. Yes	5. Four or more	6	40.1	13.2	>12g/dL		7	4	1.No	1.No	1. No	1. No	1. No	1. No	1. No	1. No	2500 - 3499grams	<0.8	1. No	12		180	297.68	453.7	2. No	2. No	2. No	2. No	1. Yes	2. No
misoprostol	18-35	>25	3. Secondary school	1	1. No	3. N/A	5. Four or more		39	13.1	>12g/dL		10	4	2.Yes	1.No	1. No	1. No	1. No	1. No	1. No	1. No	2500 - 3499grams	<0.8	1. No	12		200	271.21	333.93	2. No	2. No	2. No	2. No	2. No	2. No
oxytocin	18-35	>25	3. Secondary school	2 to 4	1. No	2. Yes	5. Four or more	8	40	10.2	<12g/dL		16	6	1.No	1.No	1. No	2. Yes	1. No	2. Yes	1. No	1. No	2500 - 3499grams	<0.8	1. No	8.3	24.4	1000	1071.05	1204.41	2. No	2. No	2. No	2. No	2. No	1. Yes
misoprostol	18-35	<25	2. Primary school	2 to 4	1. No	1. No	4. Three times	4	40	13.2	>12g/dL		6	5	1.No	1.No	1. No	1. No	1. No	1. No	1. No	1. No	2500 - 3499grams	<0.8	1. No	12.2		160	331.87	439.9	2. No	2. No	2. No	2. No	1. Yes	2. No
misoprostol	18-35	<25	2. Primary school	>=5	2. Yes	1. No	4. Three times	4	40	13.1	>12g/dL		9	5	1.No	1.No	1. No	1. No	1. No	1. No	1. No	1. No	2500 - 3499grams	<0.8	1. No	12.2		120	337.91	422.6	2. No	2. No	2. No	2. No	1. Yes	1. Yes
oxytocin	18-35	<25	4. Vocational/ tertially school	1	1. No	3. N/A	5. Four or more		39.6	13	>12g/dL		16	6	2.Yes	2.Yes	1. No	1. No	2. Yes	1. No	1. No	1. No	2500 - 3499grams	<0.8	1. No	12.2		200	340.49	456.02	2. No	2. No	2. No	2. No	2. No	1. Yes
oxytocin	18-35	>25	3. Secondary school	1	1. No	3. N/A	4. Three times		38.5	13.2	>12g/dL		20	6	2.Yes	2.Yes	1. No	1. No	1. No	1. No	1. No	1. No	2500 - 3499grams	<0.8	1. No	12.3		500	669.95	722.89	2. No	2. No	1. Yes	2. No	2. No	2. No
oxytocin	18-35	<25	3. Secondary school	1	1. No	3. N/A	5. Four or more		38	13.3	>12g/dL		10	5	1.No	1.No	1. No	1. No	1. No	1. No	1. No	1. No	2500 - 3499grams	<0.8	1. No	12.1		200	257.32	318.32	2. No	2. No	2. No	2. No	2. No	2. No
misoprostol	18-35	>25	2. Primary school	1	1. No	3. N/A	5. Four or more		39	13.1	>12g/dL		10	3	1.No	1.No	1. No	1. No	1. No	1. No	1. No	1. No	2500 - 3499grams	<0.8	1. No	12		150	195.18	321.29	2. No	2. No	2. No	2. No	2. No	2. No
misoprostol	18-35	>25	2. Primary school	1	1. No	3. N/A	5. Four or more		38.5	13	>12g/dL		15	3	2.Yes	2.Yes	1. No	1. No	1. No	1. No	1. No	1. No	2500 - 3499grams	<0.8	1. No	12.1		200	367.28	569.73	2. No	2. No	2. No	2. No	2. No	2. No
oxytocin	18-35	<25	4. Vocational/ tertially school	1	1. No	3. N/A	5. Four or more		39.2	13.1	>12g/dL		15	4	1.No	1.No	1. No	1. No	1. No	1. No	1. No	1. No	2500 - 3499grams	<0.8	1. No	12		200	265.45	372.68	2. No	2. No	2. No	2. No	2. No	2. No
oxytocin	18-35	>25	2. Primary school	1	1. No	3. N/A	4. Three times		39.2	13	>12g/dL		10	4	1.No	1.No	1. No	1. No	1. No	1. No	1. No	1. No	2500 - 3499grams	<0.8	1. No	12		70	119.1	260.99	2. No	2. No	2. No	1. Yes	2. No	2. No
oxytocin	18-35	>25	2. Primary school	2 to 4	1. No	1. No	3. Twice	5	40	13.2	>12g/dL		15	4	1.No	1.No	1. No	1. No	1. No	1. No	1. No	1. No	2500 - 3499grams	<0.8	1. No	12		280	405.13	469.47	2. No	2. No	2. No	2. No	1. Yes	2. No
misoprostol	18-35	>25	3. Secondary school	2 to 4	1. No	1. No	4. Three times	3	40	13.3	>12g/dL		15	6	2.Yes	1.No	1. No	1. No	1. No	1. No	1. No	1. No	2500 - 3499grams	<0.8	1. No	12		301	448.58	684.59	2. No	2. No	2. No	2. No	2. No	2. No
oxytocin	18-35	<25	3. Secondary school	1	1. No	3. N/A	5. Four or more		39	13	>12g/dL		10	6	2.Yes	1.No	1. No	1. No	1. No	1. No	1. No	1. No	2500 - 3499grams	<0.8	1. No	12		200	287.79	423.26	2. No	2. No	2. No	2. No	1. Yes	2. No
oxytocin	18-35	>25	3. Secondary school	1	1. No	3. N/A	5. Four or more		39	13	>12g/dL		8	6	2.Yes	1.No	1. No	1. No	1. No	1. No	1. No	1. No	2500 - 3499grams	<0.8	1. No	12.1		211	389.77	408.27	2. No	2. No	2. No	2. No	2. No	2. No
misoprostol	18-35	>25	2. Primary school	1	1. No	3. N/A	5. Four or more		39.4	13.2	>12g/dL		16	3	1.No	1.No	1. No	1. No	1. No	1. No	1. No	1. No	2500 - 3499grams	<0.8	1. No	12.2		200	359.29	414.08	2. No	2. No	2. No	2. No	2. No	2. No
misoprostol	18-35	>25	2. Primary school	1	1. No	3. N/A	5. Four or more		39.3	13.1	>12g/dL		15	3	2.Yes	2.Yes	1. No	1. No	1. No	1. No	1. No	1. No	2500 - 3499grams	<0.8	1. No	12.2		239	380.59	681.24	2. No	2. No	2. No	2. No	2. No	2. No
misoprostol	18-35	>25	2. Primary school	1	1. No	3. N/A	5. Four or more		40	13.4	>12g/dL		18	4	2.Yes	2.Yes	1. No	1. No	1. No	1. No	1. No	1. No	2500 - 3499grams	<0.8	1. No	12		100	235.66	411.85	2. No	2. No	2. No	2. No	2. No	2. No
misoprostol	18-35	>25	2. Primary school	2 to 4	1. No	1. No	5. Four or more	3	38.4	13.2	>12g/dL		8	4	1.No	1.No	1. No	1. No	1. No	1. No	1. No	1. No	2500 - 3499grams	<0.8	1. No	12.3		200	372.03	657.8	2. No	2. No	2. No	2. No	2. No	2. No
oxytocin	18-35	>25	2. Primary school	1	1. No	3. N/A	4. Three times		40.4	13.1	>12g/dL		10	5	1.No	1.No	1. No	1. No	1. No	1. No	1. No	1. No	2500 - 3499grams	<0.8	1. No	12.1		213	330.75	412.63	2. No	2. No	2. No	2. No	2. No	2. No
misoprostol	18-35	>25	2. Primary school	1	1. No	3. N/A	5. Four or more		38.6	13	>12g/dL		8	5	1.No	1.No	1. No	1. No	1. No	1. No	1. No	1. No	>=3500grams	<0.8	1. No	12		192	330.47	424.32	2. No	2. No	2. No	2. No	1. Yes	2. No
oxytocin	18-35	>25	2. Primary school	2 to 4	2. Yes	1. No	5. Four or more	4	40	13.2	>12g/dL		12	5	1.No	1.No	1. No	1. No	1. No	1. No	1. No	1. No	2500 - 3499grams	>=0.8	1. No	12		193	299.4	340.48	2. No	2. No	2. No	2. No	2. No	2. No
misoprostol	18-35	<25	2. Primary school	1	1. No	3. N/A	4. Three times		39.6	13.3	>12g/dL		15	5	1.No	1.No	1. No	1. No	1. No	1. No	1. No	1. No	2500 - 3499grams	<0.8	1. No	12		100	161.49	209.51	2. No	2. No	2. No	2. No	1. Yes	2. No
oxytocin	18-35	>25	2. Primary school	2 to 4	1. No	1. No	5. Four or more	3	38	13.1	>12g/dL		10	3	1.No	1.No	1. No	1. No	1. No	1. No	1. No	1. No	>=3500grams	<0.8	1. No	12		150	382.28	436.57	2. No	2. No	2. No	2. No	2. No	2. No
misoprostol	18-35	>25	2. Primary school	1	1. No	3. N/A	2.Once		38	13.5	>12g/dL		16	4	2.Yes	2.Yes	1. No	1. No	1. No	1. No	1. No	1. No	2500 - 3499grams	<0.8	1. No	12		244	433.43	817.45	2. No	2. No	2. No	2. No	2. No	2. No
oxytocin	18-35	>25	2. Primary school	1	1. No	3. N/A	4. Three times		38.1	13.1	>12g/dL		10	3	1.No	1.No	1. No	1. No	1. No	1. No	1. No	1. No	2500 - 3499grams	<0.8	1. No	12		178	350.54	458.26	2. No	2. No	2. No	2. No	2. No	2. No
misoprostol	18-35	<25	2. Primary school	1	1. No	3. N/A	5. Four or more		38.3	13	>12g/dL		20	3	2.Yes	2.Yes	1. No	1. No	1. No	1. No	1. No	1. No	2500 - 3499grams	<0.8	1. No	12		30	125.4	170.47	2. No	2. No	2. No	2. No	2. No	2. No
oxytocin	18-35	<25	3. Secondary school	1	1. No	3. N/A	3. Twice		39.1	13.2	>12g/dL		10	5	2.Yes	2.Yes	1. No	1. No	1. No	1. No	1. No	1. No	2500 - 3499grams	<0.8	1. No	12.1		100	180.29	253.98	2. No	2. No	2. No	2. No	2. No	2. No
oxytocin	18-35	>25	3. Secondary school	2 to 4	2. Yes	1. No	5. Four or more	2	40	13.3	>12g/dL		10	5	1.No	1.No	1. No	1. No	1. No	1. No	1. No	1. No	>=3500grams	>=0.8	1. No	12		150	213.88	327.68	2. No	2. No	2. No	2. No	2. No	2. No
misoprostol	18-35	>25	2. Primary school	>=5	2. Yes	1. No	3. Twice	4	39	13	>12g/dL		10	5	1.No	1.No	1. No	1. No	1. No	1. No	1. No	1. No	>=3500grams	>=0.8	1. No	12.2		176	250.43	414.16	2. No	2. No	2. No	2. No	2. No	2. No
misoprostol	18-35	>25	3. Secondary school	2 to 4	2. Yes	1. No	5. Four or more	2	40.6	13	>12g/dL		10	4	1.No	1.No	1. No	1. No	1. No	1. No	1. No	1. No	2500 - 3499grams	<0.8	1. No	12.2		100	180.11	299.31	2. No	2. No	2. No	2. No	1. Yes	2. No
misoprostol	>35	>25	3. Secondary school	>=5	2. Yes	2. Yes	5. Four or more	2	40.2	13.2	>12g/dL		11	4	1.No	1.No	1. No	1. No	1. No	1. No	1. No	1. No	2500 - 3499grams	<0.8	1. No	12.3		170	248.34	295.8	2. No	2. No	2. No	2. No	1. Yes	2. No
oxytocin	18-35	<25	3. Secondary school	2 to 4	2. Yes	1. No	5. Four or more	2	40	13.1	>12g/dL		10	4	1.No	1.No	1. No	1. No	1. No	1. No	1. No	1. No	>=3500grams	<0.8	1. No	12.1		120	186.94	318.65	2. No	2. No	2. No	2. No	2. No	2. No
oxytocin	18-35	>25	2. Primary school	2 to 4	2. Yes	1. No	5. Four or more	3	38.6	13.4	>12g/dL		15	4	1.No	1.No	1. No	1. No	1. No	1. No	1. No	1. No	2500 - 3499grams	<0.8	1. No	12		100	141.79	284.96	2. No	2. No	2. No	2. No	2. No	2. No
misoprostol	18-35	>25	2. Primary school	2 to 4	2. Yes	1. No	5. Four or more	2	40	13.2	>12g/dL		10	3	1.No	1.No	1. No	1. No	1. No	1. No	1. No	1. No	>=3500grams	<0.8	1. No	12.5		221	400.02	565.97	2. No	2. No	2. No	2. No	2. No	2. No
oxytocin	18-35	>25	3. Secondary school	1	1. No	3. N/A	5. Four or more		39.1	13.1	>12g/dL		16	3	2.Yes	2.Yes	1. No	1. No	1. No	1. No	1. No	1. No	2500 - 3499grams	<0.8	1. No	12		150	236.22	371.47	2. No	2. No	2. No	2. No	1. Yes	2. No
misoprostol	18-35	>25	2. Primary school	2 to 4	2. Yes	2. Yes	5. Four or more	2	40	13	>12g/dL		6	3	1.No	1.No	1. No	1. No	1. No	1. No	1. No	1. No	2500 - 3499grams	<0.8	1. No	12.1		100	140.85	266.13	2. No	2. No	2. No	2. No	1. Yes	2. No
oxytocin	18-35	<25	2. Primary school	2 to 4	1. No	1. No	2.Once	4	40	13.2	>12g/dL		13	3	1.No	1.No	1. No	1. No	1. No	1. No	1. No	1. No	>=3500grams	>=0.8	1. No	12		247	415.14	608.06	2. No	2. No	2. No	2. No	1. Yes	2. No
misoprostol	18-35	<25	3. Secondary school	1	1. No	3. N/A	5. Four or more		40	13.3	>12g/dL		12	4	2.Yes	2.Yes	1. No	1. No	1. No	1. No	1. No	1. No	2500 - 3499grams	<0.8	1. No	12		347	509.13	715.83	2. No	2. No	2. No	2. No	1. Yes	1. Yes
oxytocin	18-35	>25	3. Secondary school	2 to 4	1. No	1. No	4. Three times	5	39	13.1	>12g/dL		10	3	1.No	1.No	1. No	1. No	1. No	1. No	1. No	1. No	>=3500grams	<0.8	1. No	12		267	444.07	497	2. No	2. No	2. No	2. No	1. Yes	2. No
oxytocin	18-35	<25	2. Primary school	1	1. No	3. N/A	5. Four or more		38	13	>12g/dL		15	5	1.No	1.No	1. No	1. No	2. Yes	1. No	1. No	1. No	2500 - 3499grams	<0.8	1. No	12.1		260	382.08	435.23	2. No	2. No	2. No	2. No	1. Yes	1. Yes
misoprostol	18-35	<25	3. Secondary school	2 to 4	1. No	1. No	4. Three times	2	38	13.1	>12g/dL		10	3	1.No	1.No	1. No	1. No	2. Yes	1. No	1. No	1. No	2500 - 3499grams	<0.8	1. No	12.2		238	348.05	427	2. No	2. No	2. No	2. No	1. Yes	1. Yes
oxytocin	18-35	<25	2. Primary school	1	1. No	3. N/A	4. Three times		39	13	>12g/dL		12	4	2.Yes	1.No	1. No	1. No	1. No	1. No	1. No	1. No	>=3500grams	<0.8	1. No	12.2		261	363.2	464.3	2. No	2. No	2. No	2. No	2. No	2. No
misoprostol	18-35	<25	2. Primary school	2 to 4	1. No	1. No	4. Three times	5	40	13.2	>12g/dL		7	4	1.No	1.No	1. No	1. No	1. No	1. No	1. No	1. No	>=3500grams	<0.8	1. No	12.2		169	284.85	365.63	2. No	2. No	2. No	2. No	1. Yes	2. No
oxytocin	18-35	<25	2. Primary school	2 to 4	2. Yes	1. No	4. Three times	3	40	13.3	>12g/dL		8	6	1.No	1.No	1. No	1. No	1. No	1. No	1. No	1. No	2500 - 3499grams	<0.8	1. No	12		120	169.24	310.88	2. No	2. No	2. No	2. No	1. Yes	2. No
misoprostol	18-35	<25	3. Secondary school	2 to 4	2. Yes	1. No	4. Three times	4	40	13	>12g/dL		10	6	1.No	1.No	1. No	1. No	1. No	2. Yes	1. No	1. No	2500 - 3499grams	<0.8	1. No	12.1		430	513.38	584.95	2. No	2. No	2. No	2. No	1. Yes	2. No
misoprostol	18-35	>25	3. Secondary school	1	1. No	3. N/A	4. Three times		39	12.3	>12g/dL		18	3	2.Yes	1.No	1. No	1. No	1. No	1. No	1. No	1. No	>=3500grams	>=0.8	1. No	12.2		300	349.7	402.25	2. No	2. No	2. No	2. No	2. No	2. No
oxytocin	18-35	>25	2. Primary school	2 to 4	1. No	1. No	5. Four or more	4	40	13.2	>12g/dL		11	4	1.No	1.No	1. No	1. No	1. No	1. No	1. No	1. No	2500 - 3499grams	<0.8	1. No	12		180	243.74	434.51	2. No	2. No	2. No	2. No	1. Yes	2. No
oxytocin	18-35	<25	2. Primary school	1	1. No	3. N/A	4. Three times		39	13.1	>12g/dL		21	5	2.Yes	1.No	1. No	1. No	2. Yes	1. No	1. No	1. No	2500 - 3499grams	<0.8	1. No	12		170	270.35	429.34	2. No	2. No	2. No	2. No	1. Yes	1. Yes
misoprostol	18-35	>25	3. Secondary school	2 to 4	2. Yes	2. Yes	3. Twice	6	39.3	13.4	>12g/dL		10	3	1.No	1.No	1. No	1. No	1. No	1. No	1. No	1. No	2500 - 3499grams	<0.8	1. No	12		200	332.4	411.47	2. No	2. No	2. No	2. No	1. Yes	2. No
oxytocin	18-35	>25	3. Secondary school	>=5	2. Yes	1. No	2.Once	11	38.4	13.2	>12g/dL		10	4	1.No	1.No	1. No	1. No	2. Yes	1. No	1. No	1. No	2500 - 3499grams	<0.8	1. No	12		100	121.69	135.59	1. Yes	1. Yes	2. No	2. No	2. No	1. Yes
misoprostol	18-35	<25	3. Secondary school	2 to 4	2. Yes	2. Yes	5. Four or more	2	39.5	13.1	>12g/dL		10	3	1.No	1.No	1. No	1. No	1. No	1. No	1. No	1. No	2500 - 3499grams	<0.8	1. No	12		198	314.96	354.47	2. No	2. No	2. No	2. No	1. Yes	2. No
oxytocin	18-35	>25	2. Primary school	2 to 4	2. Yes	1. No	4. Three times	3	40.1	13	>12g/dL		8	3	1.No	1.No	1. No	1. No	2. Yes	1. No	1. No	1. No	>=3500grams	<0.8	1. No	12		70	113.62	334.92	2. No	2. No	2. No	2. No	1. Yes	1. Yes
oxytocin	18-35	<25	2. Primary school	1	1. No	3. N/A	3. Twice		39	13.2	>12g/dL		15	4	1.No	2.Yes	1. No	1. No	1. No	1. No	1. No	1. No	2500 - 3499grams	<0.8	1. No	12.1		150	234.04	367.08	2. No	2. No	2. No	2. No	2. No	2. No
oxytocin	18-35	<25	2. Primary school	2 to 4	1. No	1. No	4. Three times	3	40	13.3	>12g/dL		13	6	2.Yes	2.Yes	1. No	1. No	1. No	1. No	1. No	1. No	2500 - 3499grams	<0.8	1. No	12.2		100	179.9	376.18	2. No	2. No	2. No	2. No	2. No	2. No
misoprostol	18-35	>25	2. Primary school	1	1. No	3. N/A	5. Four or more		39	13.1	>12g/dL		15	3	2.Yes	2.Yes	1. No	1. No	1. No	1. No	1. No	1. No	>=3500grams	>=0.8	1. No	12.2		150	249.52	421.03	2. No	2. No	2. No	2. No	1. Yes	2. No
misoprostol	18-35	>25	3. Secondary school	2 to 4	2. Yes	2. Yes	5. Four or more	2	39.4	13	>12g/dL		10	3	1.No	1.No	1. No	1. No	1. No	2. Yes	1. No	1. No	2500 - 3499grams	<0.8	1. No	12.2		500	511.58	574.25	2. No	2. No	2. No	2. No	2. No	2. No
oxytocin	18-35	<25	2. Primary school	>=5	2. Yes	1. No	5. Four or more	3	40.1	13.1	>12g/dL		10	3	1.No	1.No	1. No	1. No	2. Yes	1. No	1. No	1. No	2500 - 3499grams	>=0.8	1. No	12.3		247	323	387.81	2. No	2. No	2. No	2. No	1. Yes	1. Yes
oxytocin	18-35	<25	4. Vocational/ tertially school	2 to 4	1. No	1. No	5. Four or more	3	40	13	>12g/dL		15	6	2.Yes	1.No	1. No	1. No	1. No	1. No	1. No	1. No	>=3500grams	<0.8	1. No	12.1		50	255.6	284.08	2. No	2. No	2. No	2. No	2. No	2. No
misoprostol	18-35	<25	4. Vocational/ tertially school	2 to 4	1. No	1. No	5. Four or more	3	39.1	13.2	>12g/dL		10	4	1.No	1.No	1. No	1. No	1. No	1. No	1. No	1. No	2500 - 3499grams	>=0.8	1. No	12.1		150	202.81	284.73	2. No	2. No	2. No	2. No	1. Yes	2. No
oxytocin	18-35	>25	1. No schololing	>=5	1. No	1. No	5. Four or more	5	40	13.3	>12g/dL		8	4	1.No	1.No	1. No	1. No	1. No	1. No	1. No	1. No	2500 - 3499grams	<0.8	1. No	12		200	257	413.41	2. No	2. No	2. No	2. No	1. Yes	2. No
misoprostol	18-35	<25	5. University	1	1. No	3. N/A	5. Four or more		39	13	>12g/dL		20	4	2.Yes	1.No	1. No	1. No	2. Yes	1. No	1. No	1. No	2500 - 3499grams	<0.8	1. No	12		60	249.55	399.2	2. No	2. No	2. No	2. No	1. Yes	1. Yes
misoprostol	18-35	>25	3. Secondary school	1	1. No	3. N/A	4. Three times		38.5	13	>12g/dL		16	5	2.Yes	1.No	1. No	1. No	1. No	2. Yes	1. No	1. No	2500 - 3499grams	<0.8	1. No	12.2	36.9	1000	1116.73	1129.58	2. No	2. No	2. No	2. No	1. Yes	2. No
oxytocin	18-35	>25	2. Primary school	2 to 4	2. Yes	1. No	4. Three times	3	38	13.2	>12g/dL		8	3	1.No	1.No	1. No	1. No	1. No	1. No	1. No	1. No	2500 - 3499grams	<0.8	1. No	12		100	301.45	347.29	2. No	2. No	2. No	2. No	1. Yes	2. No
misoprostol	18-35	<25	3. Secondary school	1	1. No	3. N/A	5. Four or more		40.1	13.1	>12g/dL		10	3	1.No	1.No	1. No	1. No	1. No	2. Yes	1. No	1. No	>=3500grams	<0.8	1. No	12		200	350.18	458.22	2. No	2. No	2. No	2. No	1. Yes	2. No
oxytocin	18-35	>25	2. Primary school	1	1. No	3. N/A	5. Four or more		38.5	13.4	>12g/dL		11	4	1.No	2.Yes	1. No	1. No	1. No	1. No	1. No	1. No	>=3500grams	<0.8	1. No	12		50	96	153.99	2. No	2. No	2. No	2. No	1. Yes	2. No
misoprostol	18-35	>25	2. Primary school	>=5	1. No	1. No	2.Once	3	40	13.2	>12g/dL		7	5	1.No	1.No	1. No	1. No	1. No	1. No	1. No	1. No	>=3500grams	>=0.8	1. No	12		100	148.66	270.42	2. No	2. No	2. No	2. No	2. No	2. No
misoprostol	18-35	>25	3. Secondary school	2 to 4	1. No	1. No	5. Four or more	6	40	13.1	>12g/dL		13	4	1.No	1.No	1. No	1. No	1. No	1. No	1. No	1. No	2500 - 3499grams	>=0.8	1. No	12.1		100	126.13	379.93	2. No	2. No	2. No	2. No	1. Yes	2. No
oxytocin	18-35	<25	1. No schololing	>=5	1. No	1. No	5. Four or more	4	40	13	>12g/dL		5	5	1.No	1.No	1. No	1. No	1. No	1. No	1. No	1. No	2500 - 3499grams	<0.8	1. No	12.2		250	370.12	407.57	2. No	2. No	2. No	2. No	2. No	1. Yes
oxytocin	18-35	>25	2. Primary school	2 to 4	1. No	1. No	4. Three times	2	40	13.2	>12g/dL		10	3	1.No	1.No	1. No	1. No	1. No	1. No	1. No	1. No	>=3500grams	<0.8	1. No	12.2		200	329.8	427.1	2. No	2. No	2. No	2. No	1. Yes	2. No
oxytocin	18-35	>25	4. Vocational/ tertially school	2 to 4	1. No	1. No	5. Four or more	3	40	13.3	>12g/dL		8	5	1.No	1.No	1. No	1. No	1. No	1. No	1. No	1. No	2500 - 3499grams	<0.8	1. No	12.2		160	235.03	342	2. No	2. No	2. No	2. No	1. Yes	2. No
misoprostol	18-35	>25	4. Vocational/ tertially school	1	1. No	3. N/A	5. Four or more		38.2	13.1	>12g/dL		15	4	1.No	1.No	1. No	1. No	1. No	2. Yes	1. No	1. No	2500 - 3499grams	<0.8	1. No	12.3		600	714.83	767.83	2. No	2. No	2. No	2. No	1. Yes	2. No
misoprostol	18-35	>25	2. Primary school	1	1. No	3. N/A	5. Four or more		38.6	13	>12g/dL		15	5	2.Yes	1.No	1. No	1. No	1. No	1. No	1. No	1. No	2500 - 3499grams	<0.8	1. No	12.1		150	235.67	404.2	2. No	2. No	2. No	2. No	1. Yes	2. No
oxytocin	18-35	>25	2. Primary school	2 to 4	2. Yes	1. No	5. Four or more	5	40	13.1	>12g/dL		10	3	1.No	1.No	1. No	1. No	1. No	1. No	1. No	1. No	2500 - 3499grams	<0.8	1. No	12		200	361.9	418.38	2. No	2. No	2. No	2. No	1. Yes	2. No
misoprostol	18-35	>25	2. Primary school	2 to 4	1. No	1. No	4. Three times	3	40	13	>12g/dL		12	3	1.No	1.No	1. No	1. No	1. No	1. No	1. No	1. No	>=3500grams	<0.8	1. No	12		100	225.61	425.83	2. No	1. Yes	2. No	2. No	2. No	1. Yes
misoprostol	18-35	>25	3. Secondary school	2 to 4	1. No	1. No	4. Three times	4	39.6	13.2	>12g/dL		10	5	1.No	1.No	1. No	1. No	1. No	1. No	1. No	1. No	>=3500grams	>=0.8	1. No	12		269	372.19	431.16	2. No	2. No	2. No	2. No	2. No	2. No
misoprostol	18-35	>25	2. Primary school	1	1. No	3. N/A	3. Twice		38	12.2	>12g/dL		29	7	2.Yes	1.No	1. No	2. Yes	1. No	2. Yes	1. No	1. No	2500 - 3499grams	<0.8	1. No	10	36	600	1050.44	1282.45	2. No	2. No	2. No	2. No	1. Yes	2. No
misoprostol	18-35	<25	2. Primary school	2 to 4	1. No	1. No	4. Three times	4	40	13	>12g/dL		11	5	2.Yes	1.No	1. No	1. No	1. No	1. No	1. No	1. No	>=3500grams	>=0.8	1. No	12.1		290	501.2	562.44	2. No	2. No	2. No	2. No	1. Yes	2. No
misoprostol	18-35	>25	2. Primary school	2 to 4	2. Yes	1. No	4. Three times	5	40	13	>12g/dL		12	4	1.No	1.No	1. No	1. No	1. No	1. No	1. No	1. No	2500 - 3499grams	<0.8	1. No	12		250	394.01	413.75	2. No	2. No	2. No	2. No	1. Yes	2. No
misoprostol	18-35	>25	3. Secondary school	1	1. No	3. N/A	4. Three times		40	13.2	>12g/dL		15	5	2.Yes	1.No	1. No	1. No	1. No	1. No	1. No	1. No	>=3500grams	<0.8	1. No	12		300	350	439.29	2. No	2. No	2. No	2. No	1. Yes	2. No
oxytocin	18-35	>25	3. Secondary school	2 to 4	1. No	2. Yes	5. Four or more	3	39.5	13.1	>12g/dL		10	4	1.No	1.No	1. No	1. No	1. No	1. No	1. No	1. No	2500 - 3499grams	<0.8	1. No	12		280	416.32	463.21	2. No	2. No	2. No	2. No	1. Yes	2. No
oxytocin	18-35	<25	3. Secondary school	2 to 4	1. No	1. No	5. Four or more	3	38.5	13.4	>12g/dL		7	3	1.No	1.No	1. No	1. No	2. Yes	1. No	1. No	1. No	2500 - 3499grams	<0.8	1. No	12.1		200	358.58	454.78	2. No	2. No	2. No	2. No	2. No	1. Yes
oxytocin	18-35	<25	3. Secondary school	2 to 4	1. No	1. No	3. Twice	3	39.2	13.2	>12g/dL		10	3	1.No	1.No	1. No	1. No	1. No	1. No	1. No	1. No	2500 - 3499grams	<0.8	1. No	12.2		100	237.8	273.68	2. No	2. No	2. No	2. No	1. Yes	2. No
oxytocin	18-35	>25	2. Primary school	2 to 4	1. No	1. No	5. Four or more	5	38	13.1	>12g/dL		8	6	1.No	1.No	1. No	1. No	1. No	1. No	1. No	1. No	>=3500grams	<0.8	1. No	12.2		150	303.33	345.2	2. No	2. No	2. No	2. No	1. Yes	2. No
misoprostol	18-35	>25	2. Primary school	2 to 4	1. No	2. Yes	5. Four or more	3	40.2	13	>12g/dL		10	4	1.No	1.No	1. No	1. No	1. No	1. No	1. No	1. No	>=3500grams	<0.8	1. No	12.2		200	398	457.95	2. No	2. No	2. No	1. Yes	2. No	2. No
oxytocin	18-35	>25	3. Secondary school	1	1. No	3. N/A	4. Three times		40.1	13.2	>12g/dL		20	6	1.No	1.No	1. No	1. No	1. No	1. No	1. No	1. No	2500 - 3499grams	<0.8	1. No	12.3		100	229.06	342.69	2. No	2. No	2. No	2. No	2. No	2. No
oxytocin	18-35	>25	4. Vocational/ tertially school	2 to 4	1. No	1. No	5. Four or more	4	40	13.3	>12g/dL		10	4	1.No	1.No	1. No	1. No	1. No	1. No	1. No	1. No	2500 - 3499grams	<0.8	1. No	12.1		150	200.2	307.41	2. No	2. No	2. No	2. No	1. Yes	2. No
misoprostol	18-35	<25	1. No schololing	1	1. No	3. N/A	5. Four or more		39	13.1	>12g/dL		19	4	1.No	1.No	1. No	1. No	1. No	1. No	1. No	1. No	>=3500grams	>=0.8	1. No	12		250	280.78	575.9	2. No	2. No	2. No	2. No	2. No	1. Yes
oxytocin	18-35	>25	2. Primary school	2 to 4	2. Yes	1. No	5. Four or more	9	40	13	>12g/dL		8	5	1.No	1.No	1. No	1. No	1. No	1. No	1. No	1. No	<2500grams	<0.8	1. No	12		120	178	283.64	2. No	2. No	2. No	2. No	1. Yes	2. No
oxytocin	18-35	>25	2. Primary school	2 to 4	1. No	1. No		4	40.1	13.1	>12g/dL		10	3	1.No	1.No	1. No	1. No	1. No	1. No	1. No	1. No	>=3500grams	>=0.8	1. No	12		200	400.69	430.46	2. No	2. No	2. No	2. No	1. Yes	2. No
oxytocin	>35	>25	1. No schololing	>=5	2. Yes	1. No	4. Three times	5	40	13	>12g/dL		8	4	1.No	1.No	1. No	1. No	1. No	1. No	1. No	1. No	2500 - 3499grams	<0.8	1. No	12		50	260.48	387.24	2. No	2. No	2. No	2. No	2. No	2. No
oxytocin	18-35	>25	2. Primary school	2 to 4	1. No	2. Yes	4. Three times	2	39.4	13.2	>12g/dL		10	3	1.No	1.No	1. No	1. No	1. No	1. No	1. No	1. No	2500 - 3499grams	<0.8	1. No	12		100	154.05	243.15	2. No	2. No	2. No	2. No	2. No	2. No
oxytocin	18-35	<25	4. Vocational/ tertially school	2 to 4	1. No	1. No	5. Four or more	3	40	13.3	>12g/dL		13	4	1.No	1.No	1. No	1. No	1. No	1. No	1. No	1. No	>=3500grams	<0.8	1. No	12		110	150.67	232.95	2. No	2. No	2. No	2. No	2. No	2. No
misoprostol	18-35	<25	3. Secondary school	2 to 4	2. Yes	1. No	5. Four or more	4	40	13	>12g/dL		17	4	1.No	1.No	1. No	1. No	1. No	1. No	1. No	1. No	>=3500grams	>=0.8	1. No	12		170	253.6	412.37	2. No	2. No	2. No	2. No	1. Yes	2. No
misoprostol	18-35	>25	4. Vocational/ tertially school	1	1. No	3. N/A	5. Four or more		39.3	13	>12g/dL		10	4	2.Yes	1.No	1. No	1. No	1. No	1. No	1. No	1. No	>=3500grams	<0.8	1. No	12.1		180	410.74	408.56	2. No	2. No	2. No	2. No	2. No	2. No
oxytocin	18-35	<25	3. Secondary school	1	1. No	3. N/A	5. Four or more		39.6	12.1	>12g/dL		6	3	1.No	1.No	1. No	2. Yes	1. No	2. Yes	1. No	1. No	2500 - 3499grams	<0.8	1. No	8	22.8	580	715.12	976	2. No	2. No	2. No	2. No	1. Yes	2. No
misoprostol	18-35	<25	4. Vocational/ tertially school	1	1. No	3. N/A	4. Three times		38.3	13.1	>12g/dL		15	6	1.No	1.No	1. No	1. No	1. No	1. No	1. No	1. No	2500 - 3499grams	<0.8	1. No	12.2		300	405.77	469.54	2. No	2. No	2. No	2. No	2. No	2. No
misoprostol	18-35	<25	2. Primary school	2 to 4	1. No	1. No	5. Four or more	5	39.6	13.4	>12g/dL		15	3	1.No	1.No	1. No	1. No	1. No	1. No	1. No	1. No	2500 - 3499grams	<0.8	1. No	12.2		350	413.89	456.71	2. No	2. No	2. No	2. No	1. Yes	2. No
oxytocin	18-35	<25	2. Primary school	2 to 4	1. No	1. No	5. Four or more	8	39	13.2	>12g/dL		10	7	1.No	1.No	1. No	1. No	1. No	1. No	1. No	1. No	2500 - 3499grams	<0.8	1. No	12.3		200	234.43	332.14	2. No	2. No	2. No	2. No	1. Yes	2. No
oxytocin	18-35	<25	1. No schololing	>=5	2. Yes	1. No	5. Four or more	4	40	13.1	>12g/dL		20	6	1.No	1.No	1. No	1. No	1. No	1. No	1. No	1. No	>=3500grams	<0.8	1. No	12.1		70	100.67	410.42	2. No	2. No	2. No	2. No	2. No	2. No
misoprostol	18-35	<25	2. Primary school	1	1. No	3. N/A	5. Four or more		39	13	>12g/dL		18	3	1.No	1.No	1. No	1. No	1. No	1. No	1. No	1. No	<2500grams	<0.8	1. No	12		150	217.38	360.63	2. No	2. No	2. No	2. No	1. Yes	2. No
misoprostol	18-35	>25	3. Secondary school	2 to 4	1. No	1. No	5. Four or more	4	40.1	13.2	>12g/dL		7	3	1.No	1.No	1. No	1. No	1. No	1. No	1. No	1. No	>=3500grams	<0.8	1. No	12		50	137.17	256.84	2. No	2. No	2. No	2. No	2. No	2. No
oxytocin	18-35	>25	2. Primary school	2 to 4	1. No	2. Yes	5. Four or more		40.2	13.3	>12g/dL		15	4	1.No	1.No	1. No	1. No	1. No	1. No	1. No	1. No	>=3500grams	>=0.8	1. No	12		200	397.22	442.86	2. No	2. No	2. No	2. No	2. No	2. No
misoprostol	18-35	<25	2. Primary school	1	1. No	3. N/A	4. Three times		39	13.1	>12g/dL		15	6	2.Yes	1.No	1. No	1. No	1. No	1. No	1. No	1. No	2500 - 3499grams	<0.8	1. No	12		100	159.13	421.81	2. No	2. No	2. No	2. No	2. No	2. No
misoprostol	18-35	>25	2. Primary school	2 to 4	2. Yes	1. No	3. Twice		40	13	>12g/dL		10	5	1.No	1.No	1. No	1. No	1. No	1. No	1. No	1. No	2500 - 3499grams	<0.8	1. No	12		150	217.88	405.39	2. No	2. No	2. No	2. No	2. No	2. No
oxytocin	18-35	>25	2. Primary school	2 to 4	2. Yes	1. No	5. Four or more	4	40	13.1	>12g/dL		15	5	1.No	1.No	1. No	1. No	1. No	1. No	1. No	1. No	2500 - 3499grams	<0.8	1. No	12		150	216.81	400.41	2. No	2. No	2. No	2. No	2. No	2. No
misoprostol	18-35	<25	2. Primary school	2 to 4	2. Yes	1. No	4. Three times	8	40	13	>12g/dL		15	4	1.No	1.No	1. No	1. No	1. No	1. No	1. No	1. No	2500 - 3499grams	<0.8	1. No	12		100	470	565.21	2. No	2. No	2. No	2. No	1. Yes	2. No
misoprostol	18-35	>25	2. Primary school	2 to 4	2. Yes	1. No	4. Three times	4	38.1	13.2	>12g/dL		8	3	1.No	1.No	1. No	1. No	1. No	2. Yes	1. No	1. No	2500 - 3499grams	<0.8	1. No	12.1		550	601.26	675.82	2. No	2. No	2. No	2. No	1. Yes	2. No
oxytocin	18-35	<25	2. Primary school	1	1. No	3. N/A	5. Four or more		39	13.3	>12g/dL		15	5	1.No	1.No	1. No	1. No	1. No	1. No	1. No	1. No	2500 - 3499grams	<0.8	1. No	12.2		100	263.23	343.11	2. No	2. No	2. No	2. No	2. No	2. No
oxytocin	18-35	<25	2. Primary school	2 to 4	1. No	1. No	3. Twice	3	40	13	>12g/dL		22	4	1.No	2.Yes	1. No	1. No	1. No	1. No	1. No	1. No	2500 - 3499grams	<0.8	1. No	12.2		200	507	673.5	2. No	2. No	2. No	2. No	2. No	2. No
misoprostol	18-35	>25	4. Vocational/ tertially school	1	1. No	1. No	5. Four or more		39	13	>12g/dL		18	6	2.Yes	1.No	1. No	1. No	1. No	1. No	1. No	1. No	2500 - 3499grams	<0.8	1. No	12.2		300	390.24	460.95	2. No	2. No	2. No	2. No	1. Yes	2. No
oxytocin	18-35	>25	3. Secondary school	1	1. No	3. N/A	5. Four or more		39	13.2	>12g/dL		16	5	2.Yes	1.No	1. No	1. No	1. No	1. No	1. No	1. No	2500 - 3499grams	<0.8	1. No	12.3		200	261.05	567.26	2. No	2. No	2. No	2. No	2. No	2. No
oxytocin	18-35	<25	4. Vocational/ tertially school	1	1. No	3. N/A	5. Four or more		39	13.1	>12g/dL		25	4	2.Yes	1.No	1. No	1. No	1. No	1. No	1. No	1. No	2500 - 3499grams	<0.8	1. No	12.1		150	197.79	276.86	2. No	2. No	2. No	2. No	2. No	2. No
misoprostol	18-35	<25	2. Primary school	1	1. No	3. N/A	5. Four or more		40	13.4	>12g/dL		20	4	2.Yes	1.No	1. No	1. No	1. No	2. Yes	1. No	1. No	2500 - 3499grams	<0.8	1. No	12		500	590.12	786.18	2. No	2. No	2. No	2. No	1. Yes	2. No
oxytocin	18-35	<25	2. Primary school	1	1. No	3. N/A	5. Four or more		38	13.2	>12g/dL		10	3	1.No	1.No	1. No	1. No	1. No	2. Yes	1. No	1. No	2500 - 3499grams	<0.8	1. No	12		550	652.69	795.89	2. No	2. No	2. No	2. No	1. Yes	2. No
oxytocin	18-35	>25	2. Primary school	2 to 4	1. No	1. No	5. Four or more	4	40	13.1	>12g/dL		10	5	1.No	1.No	1. No	1. No	2. Yes	1. No	1. No	1. No	2500 - 3499grams	<0.8	1. No	12		250	534.39	808.78	2. No	2. No	2. No	2. No	2. No	2. No
oxytocin	18-35	<25	3. Secondary school	1	1. No	3. N/A	4. Three times		39	13.3	>12g/dL		10	4	1.No	1.No	1. No	1. No	1. No	2. Yes	1. No	1. No	>=3500grams	<0.8	1. No	12		80	177.75	322.74	2. No	2. No	2. No	2. No	1. Yes	2. No
misoprostol	18-35	>25	4. Vocational/ tertially school	2 to 4	1. No	3. N/A	5. Four or more		40	13.2	>12g/dL		10	6	1.No	1.No	1. No	1. No	1. No	1. No	1. No	1. No	2500 - 3499grams	<0.8	1. No	12		100	169.7	421.82	2. No	2. No	2. No	2. No	1. Yes	2. No
misoprostol	18-35	>25	3. Secondary school	2 to 4	2. Yes	1. No	5. Four or more	3	40.4	13.3	>12g/dL		10	4	1.No	1.No	1. No	1. No	1. No	1. No	1. No	1. No	2500 - 3499grams	<0.8	1. No	12		100	159.22	328.43	2. No	2. No	2. No	2. No	2. No	2. No
oxytocin	18-35	<25	2. Primary school	2 to 4	2. Yes	2. Yes	5. Four or more		39	13.1	>12g/dL		10	4	1.No	1.No	1. No	1. No	1. No	1. No	1. No	1. No	2500 - 3499grams	<0.8	1. No	12		400	422.82	452.72	2. No	2. No	2. No	2. No	2. No	1. Yes
misoprostol	18-35	>25	4. Vocational/ tertially school	2 to 4	1. No	1. No	5. Four or more	3	40	13	>12g/dL		10	5	1.No	1.No	1. No	1. No	1. No	1. No	1. No	1. No	2500 - 3499grams	<0.8	1. No	12.1		40	80.21	149.09	2. No	2. No	2. No	2. No	1. Yes	2. No
oxytocin	18-35	>25	2. Primary school	>=5	2. Yes	2. Yes	5. Four or more	3	39.5	13.1	>12g/dL		10	4	1.No	1.No	1. No	1. No	1. No	1. No	1. No	1. No	>=3500grams	<0.8	1. No	12.2		200	443.47	588.82	2. No	2. No	2. No	2. No	2. No	2. No
misoprostol	>35	>25	4. Vocational/ tertially school	>=5	1. No	2. Yes	5. Four or more	4	39	13	>12g/dL		8	4	1.No	1.No	1. No	1. No	1. No	1. No	1. No	1. No	>=3500grams	<0.8	1. No	12.2		100	275.94	392.8	2. No	2. No	2. No	2. No	2. No	2. No
misoprostol	18-35	<25	3. Secondary school	1	1. No	3. N/A	5. Four or more		40	13.2	>12g/dL		15	3	1.No	1.No	1. No	1. No	1. No	2. Yes	1. No	1. No	2500 - 3499grams	<0.8	1. No	12.2	35.3	1000	1031.69	1170.18	2. No	2. No	2. No	2. No	1. Yes	2. No
misoprostol	18-35	>25	3. Secondary school	1	1. No	3. N/A	3. Twice		38	13.3	>12g/dL		15	4	2.Yes	1.No	1. No	1. No	1. No	1. No	1. No	1. No	2500 - 3499grams	<0.8	1. No	12		200	391.69	430.75	2. No	2. No	2. No	2. No	1. Yes	2. No
misoprostol	18-35	>25	3. Secondary school	1	1. No	3. N/A	3. Twice		39	13	>12g/dL		22	4	2.Yes	1.No	1. No	1. No	1. No	1. No	1. No	1. No	2500 - 3499grams	<0.8	1. No	12.1		70	119.73	481.87	2. No	2. No	2. No	2. No	1. Yes	2. No
misoprostol	18-35	>25	4. Vocational/ tertially school	1	1. No	3. N/A	5. Four or more		39	13	>12g/dL		12	6	2.Yes	1.No	1. No	1. No	1. No	1. No	1. No	1. No	2500 - 3499grams	<0.8	1. No	12		200	282.4	578.93	2. No	2. No	2. No	2. No	1. Yes	2. No
oxytocin	18-35	>25	2. Primary school	2 to 4	2. Yes	1. No	5. Four or more	7	40	13.2	>12g/dL		8	5	1.No	1.No	1. No	1. No	1. No	1. No	1. No	1. No	2500 - 3499grams	<0.8	1. No	12		100	172.79	410.12	2. No	2. No	2. No	2. No	2. No	2. No
misoprostol	18-35	>25	3. Secondary school	2 to 4	1. No	1. No	5. Four or more	3	38	13.1	>12g/dL		10	4	1.No	1.No	1. No	1. No	1. No	1. No	1. No	1. No	2500 - 3499grams	<0.8	1. No	12		200	253.8	291.68	2. No	2. No	2. No	2. No	2. No	2. No
misoprostol	18-35	>25	3. Secondary school	1	1. No	3. N/A	4. Three times		39.6	13.4	>12g/dL		15	5	2.Yes	1.No	1. No	1. No	1. No	1. No	1. No	1. No	2500 - 3499grams	<0.8	1. No	12.1		100	132	230.81	2. No	2. No	2. No	2. No	2. No	2. No
misoprostol	18-35	>25	4. Vocational/ tertially school	1	1. No	3. N/A	5. Four or more		40.1	13.2	>12g/dL		15	5	2.Yes	1.No	1. No	1. No	1. No	1. No	1. No	1. No	2500 - 3499grams	<0.8	1. No	12		110	133.08	233.52	2. No	2. No	2. No	2. No	2. No	2. No
misoprostol	18-35	>25	2. Primary school	1	1. No	3. N/A	3. Twice		39	12.8	>12g/dL		13	6	1.No	1.No	1. No	1. No	1. No	1. No	1. No	1. No	2500 - 3499grams	<0.8	1. No	12		200	260.31	316.44	2. No	2. No	2. No	2. No	1. Yes	2. No
oxytocin	18-35	<25	2. Primary school	1	1. No	3. N/A	5. Four or more		38.4	12.9	>12g/dL		21	5	2.Yes	1.No	1. No	1. No	1. No	1. No	1. No	1. No	2500 - 3499grams	<0.8	1. No	12		500	593.26	683.37	2. No	2. No	2. No	2. No	1. Yes	2. No
oxytocin	18-35	>25	2. Primary school	1	1. No	3. N/A	4. Three times		38.2	13	>12g/dL		8	6	1.No	1.No	1. No	1. No	1. No	1. No	1. No	1. No	>=3500grams	>=0.8	1. No	12		150	250.11	319.74	2. No	2. No	2. No	2. No	2. No	2. No
misoprostol	18-35	>25	3. Secondary school	1	1. No	3. N/A	5. Four or more		39	10.2	<12g/dL	31.3	15	5	2.Yes	1.No	1. No	1. No	1. No	2. Yes	1. No	1. No	2500 - 3499grams	<0.8	1. No	8.2	24.4	300	561.2	812.79	2. No	2. No	2. No	2. No	1. Yes	2. No
oxytocin	18-35	>25	3. Secondary school	1	1. No	3. N/A	5. Four or more		39.6	9.8	<12g/dL	31.8	15	5	2.Yes	1.No	1. No	1. No	1. No	1. No	1. No	1. No	2500 - 3499grams	<0.8	1. No	9.4	29.9	200	279.14	360.61	2. No	2. No	2. No	2. No	2. No	2. No
oxytocin	18-35	<25	2. Primary school	2 to 4	2. Yes	1. No	3. Twice		38.5	13.6	>12g/dL	39.9	8	3	1.No	1.No	1. No	1. No	1. No	1. No	1. No	1. No	2500 - 3499grams	<0.8	1. No	13.5	39.2	100	175.38	260.83	2. No	2. No	2. No	2. No	2. No	2. No
misoprostol	18-35	<25	2. Primary school	1	1. No	3. N/A	4. Three times		38.6	10.3	<12g/dL	31.2	16	4	2.Yes	1.No	1. No	1. No	1. No	1. No	1. No	1. No	2500 - 3499grams	<0.8	1. No	9.4	27.6	200	284.35	320.58	2. No	2. No	2. No	2. No	2. No	2. No
misoprostol	>35	>25	3. Secondary school	2 to 4	1. No	1. No	5. Four or more	2	40	15.2	>12g/dL	47.5	11	5	1.No	1.No	1. No	1. No	1. No	1. No	1. No	1. No	2500 - 3499grams	<0.8	1. No	14.9	42.3	150	363.79	543.96	2. No	2. No	2. No	2. No	1. Yes	2. No
oxytocin	18-35	>25	3. Secondary school	2 to 4	1. No	1. No	5. Four or more	7	40	14.9	>12g/dL	42.1	10	6	1.No	1.No	1. No	1. No	1. No	1. No	1. No	1. No	2500 - 3499grams	<0.8	1. No	12.6	38.1	70	146.9	278.4	2. No	2. No	2. No	2. No	2. No	2. No
oxytocin	18-35	>25	3. Secondary school	2 to 4	1. No	1. No	5. Four or more	3	40	13.3	>12g/dL	41.7	12	6	1.No	1.No	1. No	1. No	1. No	1. No	1. No	1. No	2500 - 3499grams	<0.8	1. No	12.3	35.4	100	190.78	597.52	2. No	2. No	2. No	2. No	1. Yes	2. No
oxytocin	18-35	>25	2. Primary school	>=5	1. No	2. Yes	5. Four or more		40	12.1	>12g/dL	37.8	7	3	1.No	1.No	1. No	1. No	1. No	1. No	1. No	1. No	2500 - 3499grams	<0.8	1. No	11.6	37.2	50	110.65	181.99	2. No	2. No	2. No	2. No	2. No	2. No
oxytocin	18-35	<25	3. Secondary school	1	1. No	3. N/A	5. Four or more		39.6	12.3	>12g/dL	37.6	10	5	2.Yes	1.No	1. No	1. No	1. No	1. No	1. No	1. No	2500 - 3499grams	>=0.8	1. No	12.3	37.9	300	421.83	445.78	2. No	2. No	2. No	2. No	2. No	2. No
misoprostol	18-35	>25	3. Secondary school	2 to 4	1. No	1. No	4. Three times		39.6	12.6	>12g/dL	40.2	10	3	1.No	1.No	1. No	1. No	1. No	1. No	1. No	1. No	2500 - 3499grams	<0.8	1. No	9.5	28.6	50	168.86	328.77	2. No	2. No	2. No	2. No	1. Yes	1. Yes
misoprostol	18-35	>25	3. Secondary school	1	1. No	3. N/A	4. Three times		38.5	12.3	>12g/dL	38.7	24	4	2.Yes	1.No	1. No	1. No	1. No	1. No	1. No	1. No	2500 - 3499grams	<0.8	1. No	11.9	35.9	100	188.9	337.24	2. No	2. No	2. No	2. No	1. Yes	2. No
misoprostol	18-35	>25	3. Secondary school	2 to 4	1. No	1. No	5. Four or more	6	38.6	13.8	>12g/dL	40	8	4	1.No	1.No	1. No	1. No	1. No	2. Yes	1. No	1. No	>=3500grams	>=0.8	1. No	10	30	550	659.37	869.72	2. No	2. No	2. No	2. No	1. Yes	2. No
oxytocin	18-35	>25	2. Primary school	1	1. No	3. N/A	5. Four or more		40	14.1	>12g/dL	46.4	15	6	2.Yes	1.No	1. No	1. No	1. No	1. No	1. No	1. No	2500 - 3499grams	<0.8	1. No	14	46	150	252.31	327.78	2. No	2. No	2. No	2. No	1. Yes	2. No
oxytocin	18-35	<25	3. Secondary school	1	1. No	3. N/A	5. Four or more		40.1	12.3	>12g/dL	41.7	16	4	2.Yes	1.No	1. No	1. No	1. No	1. No	1. No	1. No	>=3500grams	<0.8	1. No	10.3	36.2	150	229.97	436.01	2. No	2. No	2. No	2. No	2. No	2. No
misoprostol	18-35	<25	2. Primary school	>=5	2. Yes	2. Yes	5. Four or more	4	40.3	15	>12g/dL	43	8	3	1.No	1.No	1. No	1. No	1. No	1. No	1. No	1. No	2500 - 3499grams	<0.8	1. No	11.9	35.6	300	453.39	756.53	2. No	2. No	2. No	2. No	1. Yes	2. No
oxytocin	18-35	>25	3. Secondary school	2 to 4	1. No	1. No	3. Twice	2	40	13.3	>12g/dL	41.4	10	5	1.No	1.No	1. No	1. No	1. No	1. No	1. No	1. No	>=3500grams	<0.8	1. No	13.4	40.1	100	174.11	314.62	2. No	2. No	2. No	2. No	2. No	2. No
oxytocin	18-35	<25	2. Primary school	>=5	2. Yes	2. Yes	4. Three times	4	40	12.8	>12g/dL	40.4	25	4	1.No	1.No	1. No	1. No	2. Yes	1. No	1. No	1. No	2500 - 3499grams	<0.8	1. No	11.1	33	350	532	956.43	2. No	2. No	2. No	2. No	2. No	1. Yes
misoprostol	18-35	<25	2. Primary school	2 to 4	1. No	1. No	5. Four or more	2	40	13.2	>12g/dL	39.7	15	4	1.No	1.No	1. No	1. No	1. No	1. No	1. No	1. No	2500 - 3499grams	<0.8	1. No	11.1	33.3	500	583.86	702.25	2. No	2. No	2. No	2. No	1. Yes	2. No
oxytocin	18-35	<25	3. Secondary school	2 to 4	1. No	1. No	5. Four or more	2	38.2	12.1	>12g/dL	37.8	10	3	1.No	1.No	1. No	1. No	1. No	1. No	1. No	1. No	2500 - 3499grams	<0.8	1. No	11.1	33.3	100	226.94	259.42	2. No	2. No	2. No	2. No	2. No	1. Yes
oxytocin	18-35	<25	2. Primary school	2 to 4	1. No	1. No	5. Four or more	1	40	14	>12g/dL	41.7	10	3	1.No	1.No	1. No	1. No	1. No	1. No	1. No	1. No	2500 - 3499grams	<0.8	1. No	7.9	25.7	300	354.95	419.27	2. No	2. No	2. No	2. No	2. No	1. Yes
oxytocin	18-35	<25	2. Primary school	1	1. No	3. N/A	3. Twice		40	13	>12g/dL	39	16	5	2.Yes	1.No	1. No	1. No	1. No	1. No	1. No	1. No	2500 - 3499grams	<0.8	1. No	12.1	36.4	250	337.28	415.71	2. No	2. No	2. No	2. No	2. No	2. No
misoprostol	18-35	<25	2. Primary school	1	1. No	3. N/A	5. Four or more		39	11.4	<12g/dL	37.7	26	4	1.No	1.No	1. No	1. No	1. No	1. No	1. No	1. No	2500 - 3499grams	<0.8	1. No	7.8	26.1	300	386.76	606.99	2. No	2. No	2. No	2. No	1. Yes	2. No
oxytocin	18-35	>25	3. Secondary school	1	1. No	3. N/A	5. Four or more		38.5	15.3	>12g/dL	45.3	20	4	2.Yes	1.No	1. No	1. No	1. No	1. No	1. No	1. No	2500 - 3499grams	<0.8	1. No	14.3	45.3	300	392.22	430	2. No	2. No	2. No	2. No	2. No	1. Yes
oxytocin	18-35	>25	2. Primary school	2 to 4	2. Yes	1. No	5. Four or more	3	40	12.7	>12g/dL	40.7	10	6	2.Yes	1.No	1. No	1. No	2. Yes	1. No	1. No	1. No	2500 - 3499grams	<0.8	1. No	11.2	33.8	200	274.78	446.07	2. No	2. No	2. No	2. No	2. No	1. Yes
misoprostol	18-35	<25	2. Primary school	2 to 4	2. Yes	1. No	5. Four or more	3	40	12.9	>12g/dL	38.9	8	6	1.No	1.No	1. No	1. No	1. No	1. No	1. No	1. No	>=3500grams	>=0.8	1. No	12.4	37.2	250	316.88	416.97	2. No	2. No	2. No	2. No	1. Yes	2. No
misoprostol	18-35	>25	2. Primary school	2 to 4	2. Yes	2. Yes	4. Three times	2	38	12.7	>12g/dL	39.1	10	4	1.No	1.No	1. No	1. No	1. No	1. No	1. No	1. No	2500 - 3499grams	<0.8	1. No	12.4	37.3	100	183.43	206.96	2. No	2. No	2. No	2. No	1. Yes	2. No
misoprostol	18-35	>25	3. Secondary school	2 to 4	2. Yes	1. No	5. Four or more	4	39.4	12.9	>12g/dL	39	10	3	1.No	1.No	1. No	1. No	1. No	1. No	1. No	1. No	2500 - 3499grams	<0.8	1. No	12.3	37	150	218.13	341.99	2. No	2. No	2. No	2. No	1. Yes	2. No
misoprostol	18-35	<25	3. Secondary school	2 to 4	2. Yes	1. No	5. Four or more	4	40	12.8	>12g/dL	40.5	10	4	1.No	1.No	1. No	1. No	1. No	1. No	1. No	1. No	2500 - 3499grams	<0.8	1. No	11.5	35	200	290.04	585.56	2. No	2. No	2. No	2. No	1. Yes	2. No
oxytocin	18-35	>25	4. Vocational/ tertially school	2 to 4	2. Yes	1. No	5. Four or more	3	40	12.9	>12g/dL	40.3	12	5	1.No	1.No	1. No	1. No	1. No	1. No	1. No	1. No	2500 - 3499grams	<0.8	1. No	11.5	35.2	150	212.42	481.02	2. No	2. No	2. No	2. No	2. No	2. No
oxytocin	18-35	<25	3. Secondary school	2 to 4	2. Yes	1. No	5. Four or more	2	40	12.4	>12g/dL	39.7	10	5	1.No	1.No	1. No	1. No	1. No	1. No	1. No	1. No	2500 - 3499grams	>=0.8	1. No	11.7	35.1	100	164.1	384.85	2. No	2. No	2. No	2. No	1. Yes	2. No
misoprostol	18-35	<25	2. Primary school	2 to 4	2. Yes	1. No	5. Four or more	5	40	14.4	>12g/dL	43.3	26	5	2.Yes	1.No	1. No	1. No	1. No	1. No	1. No	1. No	>=3500grams	<0.8	1. No	14	42.1	100	165.33	439.66	2. No	2. No	2. No	2. No	1. Yes	2. No
oxytocin	18-35	>25	3. Secondary school	1	1. No	3. N/A	5. Four or more		38.4	7.9	<12g/dL	23.9	15	3	2.Yes	1.No	1. No	1. No	1. No	1. No	1. No	1. No	2500 - 3499grams	<0.8	1. No	6.8	20.5	100	182.7	454.05	2. No	2. No	2. No	2. No	1. Yes	2. No
misoprostol	18-35	>25	3. Secondary school	1	1. No	3. N/A	4. Three times		39.4	12.9	>12g/dL	38.2	10	5	2.Yes	1.No	1. No	1. No	1. No	1. No	1. No	1. No	2500 - 3499grams	<0.8	1. No	12.1	35.5	100	169.42	402.41	2. No	2. No	2. No	2. No	1. Yes	2. No
misoprostol	18-35	<25	2. Primary school	2 to 4	1. No	2. Yes	5. Four or more	3	38.6	14.3	>12g/dL	42.9	8	3	1.No	1.No	1. No	1. No	1. No	1. No	1. No	1. No	>=3500grams	<0.8	1. No	13.2	39.6	200	333.39	465.14	2. No	2. No	2. No	2. No	1. Yes	2. No
misoprostol	18-35	<25	4. Vocational/ tertially school	1	1. No	3. N/A	5. Four or more		39	10.7	<12g/dL	31.8	15	4	2.Yes	1.No	1. No	1. No	1. No	1. No	1. No	1. No	2500 - 3499grams	<0.8	1. No	8.2	26.4	50	69.77	283.6	2. No	2. No	2. No	2. No	2. No	2. No
misoprostol	18-35	<25	3. Secondary school	1	1. No	3. N/A	5. Four or more		40.2	14.1	>12g/dL	42.3	14	5	2.Yes	1.No	1. No	1. No	1. No	1. No	1. No	1. No	>=3500grams	<0.8	1. No	12.3	36.9	200	360.26	672.49	2. No	2. No	2. No	2. No	2. No	2. No
oxytocin	18-35	>25	2. Primary school	1	1. No	3. N/A	5. Four or more		38.6	13.1	>12g/dL	39.5	15	5	2.Yes	1.No	1. No	1. No	1. No	1. No	1. No	1. No	2500 - 3499grams	<0.8	1. No	12.5	37.8	250	343.6	457.22	2. No	2. No	2. No	2. No	2. No	2. No
misoprostol	18-35	<25	3. Secondary school	1	1. No	3. N/A	5. Four or more		39.2	13.4	>12g/dL	40.3	16	5	2.Yes	1.No	1. No	1. No	1. No	2. Yes	1. No	1. No	>=3500grams	>=0.8	1. No	11.2	33.7	500	669.91	848.17	2. No	2. No	2. No	2. No	2. No	2. No
oxytocin	18-35	>25	4. Vocational/ tertially school	2 to 4	1. No	1. No	5. Four or more	2	40	12.9	>12g/dL	39.7	11	3	1.No	1.No	1. No	1. No	1. No	1. No	1. No	1. No	>=3500grams	<0.8	1. No	12.5	36.9	30	46.71	223.1	2. No	2. No	2. No	2. No	2. No	2. No
misoprostol	18-35	>25	2. Primary school	2 to 4	2. Yes	1. No	4. Three times	6	40	15.3	>12g/dL	46.1	6	4	1.No	1.No	1. No	1. No	1. No	1. No	1. No	1. No	2500 - 3499grams	<0.8	1. No	15	45	40	63.6	149.25	2. No	2. No	2. No	2. No	2. No	2. No
oxytocin	18-35	<25	4. Vocational/ tertially school	>=5	1. No	1. No	3. Twice	3	40	13.7	>12g/dL	41.3	6	3	1.No	1.No	1. No	1. No	1. No	1. No	1. No	1. No	>=3500grams	<0.8	1. No	12.7	38.3	200	233.32	488.96	2. No	2. No	2. No	2. No	2. No	1. Yes
oxytocin	18-35	>25	3. Secondary school	1	1. No	3. N/A	3. Twice		39	13.1	>12g/dL	40.1	10	4	2.Yes	1.No	1. No	1. No	1. No	1. No	1. No	1. No	>=3500grams	<0.8	1. No	12.6	37.7	250	289.98	467.69	2. No	2. No	2. No	2. No	1. Yes	2. No
misoprostol	18-35	>25	2. Primary school	1	1. No	3. N/A	4. Three times		40	11.3	<12g/dL	34.1	10	4	1.No	1.No	1. No	1. No	1. No	1. No	1. No	1. No	2500 - 3499grams	<0.8	1. No	11	33.2	250	310.24	397.18	2. No	2. No	2. No	2. No	2. No	2. No
misoprostol	18-35	>25	2. Primary school	2 to 4	1. No	1. No	5. Four or more	3	39.5	13.8	>12g/dL	41.2	10	3	1.No	1.No	1. No	1. No	2. Yes	2. Yes	1. No	1. No	2500 - 3499grams	<0.8	1. No	10.8	31.4	700	1009.61	1474.54	2. No	2. No	2. No	2. No	1. Yes	1. Yes
oxytocin	18-35	<25	5. University	1	1. No	3. N/A	5. Four or more		38.6	14	>12g/dL	41.6	15	4	1.No	1.No	1. No	1. No	1. No	1. No	1. No	1. No	2500 - 3499grams	<0.8	1. No	13.7	40.3	200	386.68	484.97	2. No	2. No	2. No	2. No	1. Yes	2. No
oxytocin	18-35	>25	1. No schololing	2 to 4	1. No	1. No	5. Four or more	1	40	10.9	<12g/dL	33.9	10	3	1.No	1.No	1. No	1. No	1. No	1. No	1. No	1. No	2500 - 3499grams	<0.8	1. No	10.8	33.4	200	329.93	559.36	2. No	2. No	2. No	2. No	2. No	1. Yes
misoprostol	18-35	>25	2. Primary school	1	1. No	3. N/A	5. Four or more		39	15.3	>12g/dL	45.9	15	6	1.No	1.No	1. No	1. No	1. No	1. No	1. No	1. No	2500 - 3499grams	<0.8	1. No	15.1	44.7	100	140.11	307.06	2. No	2. No	2. No	2. No	1. Yes	2. No
oxytocin	>35	>25	2. Primary school	>=5	2. Yes	2. Yes	3. Twice	8	40	14.1	>12g/dL	42.3	6	5	1.No	1.No	1. No	1. No	1. No	1. No	1. No	1. No	2500 - 3499grams	<0.8	1. No	13.9	41.5	200	250.4	493.35	2. No	2. No	2. No	2. No	1. Yes	1. Yes
oxytocin	18-35	>25	2. Primary school	2 to 4	1. No	1. No	3. Twice	2	40	9.7	<12g/dL	31.9	14	6	1.No	1.No	1. No	1. No	1. No	1. No	1. No	1. No	2500 - 3499grams	<0.8	1. No	9.6	30.4	150	203.17	388.54	2. No	2. No	2. No	2. No	2. No	2. No
oxytocin	18-35	>25	2. Primary school	2 to 4	1. No	1. No	4. Three times	2	40	11.7	<12g/dL	35.1	11	5	1.No	1.No	1. No	1. No	1. No	1. No	1. No	1. No	2500 - 3499grams	<0.8	1. No	11	33	100	162.61	408.95	2. No	2. No	2. No	2. No	1. Yes	1. Yes
misoprostol	18-35	>25	2. Primary school	1	1. No	3. N/A	5. Four or more		39.4	10.8	<12g/dL	33.4	15	4	2.Yes	1.No	1. No	1. No	1. No	1. No	1. No	1. No	2500 - 3499grams	<0.8	1. No	10.3	32.2	150	328.94	401.05	2. No	2. No	2. No	2. No	1. Yes	2. No
misoprostol	18-35	>25	2. Primary school	1	1. No	3. N/A	5. Four or more		39.6	12.9	>12g/dL	38.7	15	5	2.Yes	1.No	1. No	1. No	1. No	1. No	1. No	1. No	2500 - 3499grams	<0.8	1. No	11.6	34.9	250	325.85	441.16	2. No	2. No	2. No	2. No	1. Yes	1. Yes
misoprostol	18-35	>25	3. Secondary school	1	1. No	3. N/A	5. Four or more		38	13.3	>12g/dL	39.8	14	4	2.Yes	1.No	1. No	1. No	2. Yes	1. No	1. No	1. No	2500 - 3499grams	<0.8	1. No	13.1	39.2	200	266.64	454.01	2. No	2. No	2. No	2. No	2. No	1. Yes
oxytocin	18-35	<25	2. Primary school	2 to 4	1. No	1. No	3. Twice	5	40	14.4	>12g/dL	43.4	16	5	1.No	1.No	1. No	1. No	1. No	1. No	1. No	1. No	2500 - 3499grams	<0.8	1. No	13.8	41.3	120	212.78	352.06	2. No	2. No	2. No	2. No	2. No	2. No
misoprostol	18-35	>25	3. Secondary school	1	1. No	3. N/A	5. Four or more		39	13.9	>12g/dL	41.8	10	6	1.No	1.No	1. No	1. No	1. No	1. No	1. No	1. No	2500 - 3499grams	<0.8	1. No	12.7	38.2	200	424.13	799.7	2. No	2. No	2. No	2. No	1. Yes	2. No
misoprostol	18-35	>25	2. Primary school		1. No	3. N/A	5. Four or more		39	13.7	>12g/dL	41.2	10	5	1.No	1.No	1. No	1. No	1. No	1. No	1. No	1. No	2500 - 3499grams	<0.8	1. No	13	39	170	283.5	443.61	2. No	2. No	2. No	2. No	1. Yes	1. Yes
oxytocin	18-35	>25	2. Primary school	>=5	2. Yes	2. Yes	5. Four or more		40.1	11.5	<12g/dL	34.4	8	3	1.No	1.No	1. No	1. No	1. No	1. No	1. No	1. No	2500 - 3499grams	<0.8	1. No	11	33	150	226.94	446.19	2. No	2. No	2. No	2. No	2. No	1. Yes
misoprostol	18-35	<25	4. Vocational/ tertially school	1	1. No	3. N/A	5. Four or more		38.5	13.9	>12g/dL	41.8	25	5	2.Yes	1.No	1. No	1. No	1. No	1. No	1. No	1. No	2500 - 3499grams	<0.8	1. No	11.8	35.5	150	219.01	455.8	2. No	2. No	2. No	2. No	1. Yes	2. No
misoprostol	18-35	<25	2. Primary school	1	1. No	3. N/A	4. Three times		38.5	12	>12g/dL	35.9	15	4	2.Yes	1.No	1. No	1. No	1. No	1. No	1. No	1. No	2500 - 3499grams	<0.8	1. No	10.9	31.8	200	370.52	498.66	2. No	2. No	2. No	2. No	2. No	2. No
oxytocin	18-35	>25	2. Primary school	1	1. No	3. N/A	5. Four or more		38.6	9.3	<12g/dL	27.9	10	3	2.Yes	1.No	1. No	1. No	1. No	1. No	1. No	1. No	2500 - 3499grams	<0.8	1. No	8.5	25.4	380	422.13	433.78	2. No	2. No	2. No	2. No	2. No	2. No
misoprostol	18-35	>25	4. Vocational/ tertially school	2 to 4	1. No	2. Yes	5. Four or more	3	40	14.5	>12g/dL	42.3	11	3	2.Yes	1.No	1. No	1. No	1. No	1. No	1. No	1. No	2500 - 3499grams	<0.8	1. No	13.5	40.6	350	388	487.43	2. No	2. No	2. No	2. No	2. No	2. No
misoprostol	18-35	>25	2. Primary school	2 to 4	1. No	3. N/A	5. Four or more		38.4	14.5	>12g/dL	43.4	15	5	2.Yes	1.No	1. No	1. No	1. No	1. No	1. No	1. No	2500 - 3499grams	<0.8	1. No	13.1	39.3	200	250	423.19	2. No	1. Yes	2. No	2. No	1. Yes	1. Yes
misoprostol	18-35	>25	4. Vocational/ tertially school	1	1. No	3. N/A	4. Three times		39.2	15.5	>12g/dL	46.4	15	5	2.Yes	1.No	1. No	1. No	1. No	1. No	1. No	1. No	2500 - 3499grams	<0.8	1. No	14.6	43.8	100	163.42	274.04	2. No	2. No	2. No	2. No	2. No	2. No
oxytocin	18-35	<25	3. Secondary school	2 to 4	2. Yes	1. No	5. Four or more	3	40	14.3	>12g/dL	41.9	8	3	1.No	1.No	1. No	1. No	1. No	1. No	1. No	1. No	>=3500grams	>=0.8	1. No	12.9	37.3	300	323.27	413.17	2. No	2. No	2. No	2. No	1. Yes	2. No
oxytocin	18-35	>25	2. Primary school	2 to 4	2. Yes	1. No	4. Three times	1	39.3	12.8	>12g/dL	38.3	10	4	1.No	1.No	1. No	1. No	1. No	1. No	1. No	1. No	2500 - 3499grams	<0.8	1. No	12.1	36.3	200	341.58	457.96	2. No	2. No	2. No	2. No	2. No	2. No
misoprostol	18-35	>25	4. Vocational/ tertially school	1	1. No	3. N/A	5. Four or more		38.5	14.6	>12g/dL	43.8	11	5	2.Yes	1.No	1. No	1. No	1. No	1. No	1. No	1. No	>=3500grams	<0.8	1. No	11.7	35.1	200	244.18	704.39	2. No	2. No	2. No	2. No	1. Yes	2. No
oxytocin	18-35	>25	2. Primary school	>=5	1. No	1. No	4. Three times	2	40	14.2	>12g/dL	42.5	7	5	1.No	1.No	1. No	1. No	1. No	1. No	1. No	1. No	2500 - 3499grams	<0.8	1. No	13.8	41.4	60	105	292.19	2. No	2. No	2. No	2. No	2. No	1. Yes
oxytocin	>35	>25	2. Primary school	>=5	2. Yes	2. Yes	5. Four or more	6	40	11.9	<12g/dL	35.6	10	5	1.No	1.No	1. No	1. No	1. No	2. Yes	1. No	1. No	2500 - 3499grams	<0.8	1. No	7.5	22.6	600	1014.01	1339.13	2. No	2. No	2. No	2. No	2. No	2. No
oxytocin	18-35	<25	2. Primary school	2 to 4	2. Yes	1. No	3. Twice	4	40	13.5	>12g/dL	40.7	20	9	1.No	1.No	1. No	1. No	1. No	1. No	1. No	1. No	2500 - 3499grams	<0.8	1. No	12.2	36.6	180	228.26	471.66	2. No	2. No	2. No	2. No	2. No	2. No
oxytocin	18-35	<25	2. Primary school	1	1. No	3. N/A	5. Four or more		38.6	13.7	>12g/dL	41.1	15	4	1.No	1.No	1. No	1. No	1. No	1. No	1. No	1. No	>=3500grams	<0.8	1. No	12.8	38.6	200	356	443.38	2. No	1. Yes	2. No	1. Yes	2. No	2. No
misoprostol	18-35	>25	2. Primary school	1	1. No	3. N/A			38.3	14.1	>12g/dL	42.5	10	5	2.Yes	1.No	1. No	1. No	1. No	1. No	1. No	1. No	2500 - 3499grams	<0.8	1. No	13.5	40.5	400	492.31	679.67	2. No	2. No	2. No	2. No	1. Yes	2. No
misoprostol	18-35	<25	3. Secondary school	1	1. No	3. N/A	5. Four or more		39	14	>12g/dL	42.1	15	5	2.Yes	1.No	1. No	1. No	1. No	1. No	1. No	1. No	2500 - 3499grams	<0.8	1. No	13.1	39.4	350	472.85	484.4	2. No	2. No	2. No	2. No	1. Yes	2. No
oxytocin	18-35	<25	3. Secondary school	2 to 4	1. No	1. No	4. Three times	3	40	11	<12g/dL	34.1	6	4	1.No	1.No	1. No	1. No	1. No	1. No	1. No	1. No	2500 - 3499grams	<0.8	1. No	10.7	32.6	30	83.9	187.23	2. No	2. No	2. No	2. No	1. Yes	2. No
oxytocin	18-35	<25	3. Secondary school	2 to 4	1. No	1. No	3. Twice	3	40	14.7	>12g/dL	44	12	4	1.No	1.No	1. No	1. No	1. No	1. No	1. No	1. No	2500 - 3499grams	<0.8	1. No	13.7	41	200	270.12	431.97	2. No	2. No	2. No	2. No	2. No	2. No
oxytocin	18-35	<25	2. Primary school	1	1. No	3. N/A	5. Four or more		40	13.9	>12g/dL	41.6	15	3	2.Yes	1.No	1. No	1. No	1. No	1. No	1. No	1. No	2500 - 3499grams	<0.8	1. No	11.1	33.2	300	601.56	951.24	2. No	2. No	2. No	2. No	2. No	1. Yes
misoprostol	18-35	<25	2. Primary school	1	1. No	3. N/A	5. Four or more		38.5	12.7	>12g/dL	36.9	15	5	1.No	1.No	1. No	1. No	1. No	1. No	1. No	1. No	2500 - 3499grams	<0.8	1. No	12.3	37.1	250	338.84	385.57	2. No	2. No	2. No	2. No	1. Yes	2. No
oxytocin	18-35	<25	2. Primary school	2 to 4	2. Yes	1. No	5. Four or more	4	39.6	14.2	>12g/dL	42.5	10	5	1.No	1.No	1. No	1. No	1. No	1. No	1. No	1. No	2500 - 3499grams	<0.8	1. No	13.1	39.4	80	243.78	307.97	2. No	2. No	2. No	2. No	2. No	2. No
misoprostol	18-35	>25	2. Primary school	2 to 4	1. No	1. No	5. Four or more	4	40	12.2	>12g/dL	36.5	8	5	1.No	1.No	1. No	1. No	1. No	1. No	1. No	1. No	>=3500grams	>=0.8	1. No	11.5	34.7	250	351.07	444.59	2. No	2. No	2. No	2. No	1. Yes	1. Yes
oxytocin	18-35	>25	2. Primary school	2 to 4	1. No	1. No	5. Four or more	11	40	11.8	<12g/dL	34.4	10	3	1.No	1.No	1. No	1. No	1. No	1. No	1. No	1. No	>=3500grams	>=0.8	1. No	11	33	150	206.05	292	2. No	2. No	2. No	2. No	2. No	2. No
oxytocin	>35	<25	2. Primary school	2 to 4	2. Yes	1. No	5. Four or more	5	39	13.4	>12g/dL	40.1	8	3	1.No	1.No	1. No	1. No	1. No	1. No	1. No	1. No	2500 - 3499grams	<0.8	1. No	12	35.9	150	212.13	254.78	2. No	2. No	2. No	2. No	2. No	2. No
misoprostol	>35	>25	2. Primary school	>=5	2. Yes	1. No	2.Once	1	40	13.8	>12g/dL	41.5	15	4	1.No	1.No	1. No	1. No	1. No	1. No	1. No	1. No	2500 - 3499grams	<0.8	1. No	13.5	40.5	100	199.97	330.39	2. No	2. No	2. No	2. No	2. No	2. No
misoprostol	18-35	>25	2. Primary school	2 to 4	1. No	1. No	5. Four or more	5	39	13.6	>12g/dL	40.8	10	3	1.No	2.Yes	1. No	1. No	1. No	1. No	1. No	1. No	2500 - 3499grams	<0.8	1. No	12.7	38.1	350	359	459.1	2. No	2. No	2. No	2. No	2. No	2. No
misoprostol	18-35	<25	2. Primary school	2 to 4	1. No	2. Yes	5. Four or more	5	40.1	9.4	<12g/dL	28.1	10	5	1.No	1.No	1. No	1. No	1. No	1. No	1. No	1. No	>=3500grams	<0.8	1. No	8.4	24.9	300	350	431.77	2. No	2. No	2. No	1. Yes	2. No	2. No
misoprostol	18-35	>25	2. Primary school	1	1. No	3. N/A	5. Four or more		40	12	>12g/dL	35.8	25	5	1.No	1.No	1. No	1. No	1. No	1. No	1. No	1. No	>=3500grams	<0.8	1. No	11.6	34.9	250	296.1	388.2	2. No	2. No	2. No	2. No	2. No	2. No
misoprostol	18-35	<25	2. Primary school	2 to 4	1. No	2. Yes	3. Twice	3	40	14.1	>12g/dL	42.5	22	5	1.No	1.No	1. No	1. No	1. No	1. No	1. No	1. No	2500 - 3499grams	<0.8	1. No	13.2	39.5	130	162	274.18	2. No	2. No	2. No	2. No	1. Yes	2. No
oxytocin	18-35	<25	2. Primary school	1	1. No	3. N/A	5. Four or more		38.5	14.8	>12g/dL	44.1	19	5	2.Yes	1.No	1. No	1. No	1. No	1. No	1. No	1. No	2500 - 3499grams	<0.8	1. No	14	42.1	100	334.15	445.51	2. No	2. No	2. No	2. No	2. No	2. No
misoprostol	18-35	>25	3. Secondary school	1	1. No	3. N/A	5. Four or more		39	13.2	>12g/dL	39.6	15	5	2.Yes	1.No	1. No	1. No	1. No	1. No	1. No	1. No	2500 - 3499grams	<0.8	1. No	12.2	36.5	150	313.27	323.7	2. No	2. No	2. No	2. No	2. No	2. No
oxytocin	18-35	>25	3. Secondary school	2 to 4	1. No	1. No	5. Four or more	3	38.2	12.3	>12g/dL	36.9	8	4	1.No	1.No	1. No	1. No	2. Yes	1. No	1. No	1. No	2500 - 3499grams	<0.8	1. No	12	36	200	245.05	296.61	2. No	2. No	2. No	2. No	2. No	1. Yes
oxytocin	18-35	<25	3. Secondary school	2 to 4	2. Yes	1. No	3. Twice	2	39.1	13.8	>12g/dL	41.5	10	3	1.No	1.No	1. No	1. No	2. Yes	1. No	1. No	1. No	2500 - 3499grams	<0.8	1. No	13.6	40.8	90	145.25	208.31	2. No	2. No	2. No	2. No	2. No	1. Yes
oxytocin	18-35	<25	5. University	2 to 4	1. No	1. No	4. Three times	3	39.5	13.5	>12g/dL	40.6	10	3	1.No	1.No	1. No	1. No	1. No	1. No	1. No	1. No	2500 - 3499grams	<0.8	1. No	12.6	37.8	150	250.16	296.21	2. No	2. No	2. No	2. No	2. No	2. No
oxytocin	18-35	<25	3. Secondary school	2 to 4	1. No	2. Yes	4. Three times	4	40	14.4	>12g/dL	43.2	10	6	1.No	2.Yes	1. No	1. No	1. No	1. No	1. No	1. No	2500 - 3499grams	<0.8	1. No	13.8	42.4	50	103.71	491.24	2. No	2. No	2. No	2. No	2. No	2. No
oxytocin	18-35	>25	3. Secondary school	1	1. No	3. N/A	4. Three times		39.1	13.4	>12g/dL	40.4	15	6	2.Yes	2.Yes	1. No	1. No	1. No	1. No	1. No	1. No	>=3500grams	>=0.8	1. No	12.6	38	100	173.2	266.11	2. No	2. No	2. No	2. No	2. No	2. No
misoprostol	18-35	<25	3. Secondary school	2 to 4	1. No	1. No	4. Three times	4	40	12.4	>12g/dL	37.3	13	5	1.No	1.No	1. No	1. No	1. No	1. No	1. No	1. No	2500 - 3499grams	<0.8	1. No	10.6	31.9	250	533.29	645.18	2. No	2. No	2. No	2. No	1. Yes	2. No
misoprostol	18-35	>25	2. Primary school	>=5	2. Yes	1. No	3. Twice	10	40	12.1	>12g/dL	36.3	10	6	1.No	1.No	1. No	1. No	1. No	1. No	1. No	1. No	2500 - 3499grams	<0.8	1. No	11.5	34.7	110	197.89	298.52	2. No	2. No	2. No	2. No	1. Yes	2. No
oxytocin	18-35	>25	2. Primary school	2 to 4	1. No	1. No	3. Twice	3	40	13.5	>12g/dL	40.5	10	5	1.No	1.No	1. No	1. No	1. No	1. No	1. No	1. No	>=3500grams	<0.8	1. No	13.7	40.9	30	51.77	124.1	2. No	2. No	2. No	2. No	2. No	2. No
oxytocin	18-35	<25	2. Primary school	2 to 4	1. No	2. Yes	2.Once	5	40	14.2	>12g/dL	42.5	18	6	1.No	1.No	1. No	1. No	1. No	1. No	1. No	1. No	2500 - 3499grams	<0.8	1. No	13.5	40.4	50	90.76	180.6	2. No	2. No	2. No	2. No	1. Yes	2. No
oxytocin	18-35	>25	2. Primary school	>=5	2. Yes	1. No	3. Twice	8	40	12.6	>12g/dL	37.8	10	5	1.No	1.No	1. No	1. No	1. No	1. No	1. No	1. No	2500 - 3499grams	<0.8	1. No	12.1	36.3	100	137.9	266.96	2. No	2. No	2. No	2. No	2. No	2. No
misoprostol	18-35	>25	2. Primary school	>=5	1. No	2. Yes	2.Once	8	38.2	14.2	>12g/dL	42.6	13	6	1.No	1.No	1. No	1. No	1. No	2. Yes	1. No	1. No	2500 - 3499grams	<0.8	1. No	12.6	37.8	300	383.71	475.39	2. No	2. No	2. No	2. No	1. Yes	2. No
misoprostol	18-35	>25	1. No schololing	2 to 4	1. No	1. No	4. Three times	5	40	14.5	>12g/dL	43.5	10	5	1.No	1.No	1. No	1. No	1. No	1. No	1. No	1. No	>=3500grams	<0.8	1. No	12.7	35.1	250	489.79	757.3	2. No	2. No	2. No	2. No	1. Yes	2. No
oxytocin	18-35	<25	2. Primary school	1	1. No	3. N/A	5. Four or more		40	14	>12g/dL	42.1	10	3	1.No	1.No	1. No	1. No	1. No	1. No	1. No	1. No	2500 - 3499grams	<0.8	1. No	13	39.1	700	770.58	799.46	2. No	2. No	2. No	2. No	2. No	2. No
oxytocin	18-35	>25	2. Primary school	1	1. No	3. N/A	2.Once		38.6	14.5	>12g/dL	43.5	15	3	2.Yes	1.No	1. No	1. No	1. No	1. No	1. No	1. No	2500 - 3499grams	<0.8	1. No	13.5	40.5	300	489.4	687.22	2. No	2. No	2. No	2. No	2. No	2. No
oxytocin	18-35	>25	3. Secondary school	2 to 4	1. No	1. No	5. Four or more	2	39	14.1	>12g/dL	41.8	10	4	1.No	1.No	1. No	1. No	1. No	1. No	1. No	1. No	2500 - 3499grams	<0.8	1. No	13	38.9	400	480	657.18	2. No	2. No	2. No	2. No	2. No	1. Yes
oxytocin	18-35	>25	2. Primary school	1	1. No	3. N/A	5. Four or more		39	14.6	>12g/dL	43.7	10	4	1.No	1.No	1. No	1. No	1. No	1. No	1. No	1. No	2500 - 3499grams	<0.8	1. No	14	42.1	200	284.22	431.68	2. No	2. No	2. No	2. No	2. No	1. Yes
oxytocin	18-35	>25	2. Primary school	1	1. No	3. N/A	5. Four or more		38.5	15.1	>12g/dL	45.3	7	4	1.No	1.No	1. No	1. No	1. No	1. No	1. No	1. No	2500 - 3499grams	<0.8	1. No	14.5	43.4	70	130.24	218.11	2. No	2. No	2. No	2. No	2. No	2. No
oxytocin	18-35	>25	2. Primary school	1	1. No	3. N/A	4. Three times		38	12.6	>12g/dL	37.5	15	4	1.No	1.No	1. No	1. No	1. No	1. No	1. No	1. No	2500 - 3499grams	<0.8	1. No	12	36.1	300	392.38	456.52	2. No	2. No	2. No	1. Yes	2. No	2. No
misoprostol	18-35	>25	2. Primary school	2 to 4	1. No	1. No	3. Twice	9	40	13.5	>12g/dL	40.8	12	5	1.No	1.No	1. No	1. No	1. No	1. No	1. No	1. No	2500 - 3499grams	<0.8	1. No	12.3	36.8	50	77.7	312.25	2. No	2. No	2. No	2. No	1. Yes	2. No
misoprostol	18-35	>25	3. Secondary school	1	1. No	1. No	5. Four or more		38	16.8	>12g/dL	50.6	15	4	1.No	1.No	1. No	1. No	1. No	1. No	1. No	1. No	2500 - 3499grams	<0.8	1. No	14.7	44.2	50	75.69	333.43	2. No	2. No	2. No	2. No	1. Yes	2. No
oxytocin	18-35	>25	2. Primary school	2 to 4	2. Yes	1. No	5. Four or more	4	39.4	11.5	<12g/dL	34.6	10	4	1.No	1.No	1. No	1. No	1. No	1. No	1. No	1. No	2500 - 3499grams	<0.8	1. No	10.1	30.4	50	136.55	266.14	2. No	2. No	2. No	2. No	1. Yes	2. No
misoprostol	18-35	<25	2. Primary school	1	1. No	3. N/A	3. Twice		39.6	12.8	>12g/dL	39.1	15	3	2.Yes	1.No	1. No	1. No	1. No	1. No	1. No	1. No	2500 - 3499grams	<0.8	1. No	12.2	36.6	200	326.98	484.94	2. No	2. No	2. No	2. No	1. Yes	2. No
misoprostol	18-35	>25	2. Primary school	2 to 4	1. No	1. No	4. Three times	3	39.6	15.8	>12g/dL	47.3	8	5	2.Yes	1.No	1. No	1. No	1. No	1. No	1. No	1. No	2500 - 3499grams	<0.8	1. No	13.9	41.6	100	383.2	454	2. No	2. No	2. No	2. No	1. Yes	2. No
misoprostol	18-35	>25	2. Primary school	1	1. No	3. N/A	5. Four or more		38.6	13	>12g/dL	38.5	15	3	1.No	1.No	1. No	1. No	1. No	1. No	1. No	1. No	2500 - 3499grams	<0.8	1. No	11.8	35.3	270	345.62	402.74	2. No	2. No	2. No	2. No	1. Yes	2. No
misoprostol	18-35	>25	1. No schololing	2 to 4	1. No	1. No	4. Three times	5	40	11.3	<12g/dL	33.3	7	4	1.No	1.No	1. No	1. No	1. No	1. No	1. No	1. No	2500 - 3499grams	<0.8	1. No	10.8	32.8	50	98.5	316.91	2. No	2. No	2. No	2. No	2. No	2. No
misoprostol	18-35	<25	3. Secondary school	1	1. No	3. N/A	5. Four or more		39.2	11.5	<12g/dL	34.6	15	5	1.No	1.No	1. No	1. No	1. No	1. No	1. No	1. No	2500 - 3499grams	<0.8	1. No	8.5	25.1	100	174.01	489.47	2. No	2. No	2. No	2. No	1. Yes	2. No
misoprostol	18-35	<25	3. Secondary school	1	1. No	3. N/A	5. Four or more		38.6	13.1	>12g/dL	39.4	19	5	2.Yes	2.Yes	1. No	1. No	1. No	1. No	1. No	1. No	2500 - 3499grams	<0.8	1. No	12	36.1	200	252.3	670.88	2. No	2. No	2. No	2. No	1. Yes	2. No
misoprostol	18-35	>25	2. Primary school	2 to 4	1. No	2. Yes	5. Four or more	5	39.5	10.8	<12g/dL	32.6	15	6	1.No	1.No	1. No	1. No	1. No	1. No	1. No	1. No	>=3500grams	<0.8	1. No	9.8	29.3	300	552.77	762.1	2. No	2. No	2. No	2. No	2. No	2. No
misoprostol	18-35	>25	2. Primary school	1	1. No	3. N/A	5. Four or more		40	13.3	>12g/dL	40	10	5	1.No	1.No	1. No	1. No	1. No	1. No	1. No	1. No	>=3500grams	>=0.8	1. No	12.4	37.4	250	391.3	448.27	2. No	2. No	2. No	2. No	2. No	2. No
misoprostol	18-35	>25	2. Primary school	2 to 4	1. No	1. No	3. Twice	2	39	12.2	>12g/dL	36.2	15	5	1.No	2.Yes	1. No	1. No	1. No	1. No	1. No	1. No	2500 - 3499grams	<0.8	1. No	11.7	35	200	331.7	394.47	2. No	2. No	2. No	2. No	2. No	2. No
misoprostol	18-35	>25	3. Secondary school	2 to 4	1. No	2. Yes	5. Four or more	4	39.3	11.5	<12g/dL	33.4	10	3	1.No	1.No	1. No	1. No	1. No	1. No	1. No	1. No	2500 - 3499grams	<0.8	1. No	10.1	30.5	300	609.45	665.12	2. No	2. No	2. No	1. Yes	1. Yes	2. No
oxytocin	18-35	<25	4. Vocational/ tertially school	2 to 4	1. No	1. No	3. Twice	5	40	13.9	>12g/dL	42.1	10	10	1.No	1.No	1. No	1. No	1. No	1. No	1. No	1. No	>=3500grams	<0.8	1. No	13.4	40.6	40	96	389.73	2. No	2. No	2. No	2. No	2. No	2. No
oxytocin	18-35	>25	4. Vocational/ tertially school	1	1. No	3. N/A	5. Four or more		39.2	13.9	>12g/dL	41.9	10	4	1.No	1.No	1. No	1. No	1. No	1. No	1. No	1. No	>=3500grams	<0.8	1. No	12.2	36.4	500	603.4	696.39	2. No	2. No	2. No	2. No	2. No	2. No
oxytocin	18-35	>25	2. Primary school	2 to 4	1. No	1. No	3. Twice	4	40	12.4	>12g/dL	37.1	10	4	1.No	1.No	1. No	1. No	1. No	1. No	1. No	1. No	>=3500grams	<0.8	1. No	12.3	35.6	70	130.96	186.46	2. No	2. No	2. No	2. No	2. No	2. No
misoprostol	18-35	>25	2. Primary school	1	1. No	3. N/A	3. Twice		38.5	14.5	>12g/dL	42.9	15	3	1.No	1.No	1. No	1. No	1. No	1. No	1. No	1. No	2500 - 3499grams	<0.8	1. No	13.3	39.4	300	374.69	667.28	2. No	2. No	2. No	2. No	2. No	2. No
oxytocin	>35	>25	3. Secondary school	>=5	2. Yes	2. Yes	5. Four or more	5	40	13.2	>12g/dL	40.1	10	5	1.No	1.No	1. No	1. No	1. No	1. No	1. No	1. No	2500 - 3499grams	<0.8	1. No	12.2	37.3	100	356.27	415.83	2. No	2. No	2. No	2. No	2. No	2. No
oxytocin	18-35	<25	4. Vocational/ tertially school	1	1. No	3. N/A	5. Four or more		38.5	14.5	>12g/dL	44	12	5	1.No	1.No	1. No	1. No	1. No	1. No	1. No	1. No	2500 - 3499grams	<0.8	1. No	12	34.1	100	180.78	318.29	2. No	2. No	2. No	2. No	2. No	2. No
oxytocin	18-35	<25	2. Primary school	2 to 4	1. No	2. Yes	4. Three times	2	40	11.3	<12g/dL	35.1	15	5	2.Yes	2.Yes	1. No	1. No	1. No	1. No	1. No	1. No	>=3500grams	>=0.8	1. No	9.5	27.9	200	384	485.83	2. No	2. No	2. No	2. No	2. No	2. No
misoprostol	18-35	>25	2. Primary school	1	1. No	3. N/A	4. Three times		38.2	13.8	>12g/dL	41.5	11	6	2.Yes	1.No	1. No	1. No	1. No	1. No	1. No	1. No	2500 - 3499grams	<0.8	1. No	13.3	39.5	80	230.1	473.59	2. No	2. No	2. No	2. No	1. Yes	2. No
oxytocin	18-35	<25	3. Secondary school	2 to 4	1. No	1. No	3. Twice	4	40	11.6	<12g/dL	34.7	10	5	1.No	1.No	1. No	1. No	1. No	1. No	1. No	1. No	2500 - 3499grams	<0.8	1. No	10.4	32.7	60	225.12	661.6	2. No	2. No	2. No	2. No	2. No	2. No
oxytocin	18-35	<25	5. University	1	1. No	3. N/A	5. Four or more		39.6	11.8	<12g/dL	36.2	15	5	1.No	2.Yes	1. No	1. No	1. No	1. No	1. No	1. No	2500 - 3499grams	<0.8	1. No	8.8	24.5	500	718.14	805.09	2. No	2. No	2. No	2. No	1. Yes	2. No
misoprostol	18-35	<25	3. Secondary school	2 to 4	1. No	1. No	5. Four or more	3	40	14.1	>12g/dL	42.3	15	3	1.No	1.No	1. No	1. No	1. No	1. No	1. No	1. No	>=3500grams	<0.8	1. No	12.1	35.3	350	460.98	616.54	2. No	2. No	2. No	2. No	1. Yes	2. No
oxytocin	18-35	<25	1. No schololing	2 to 4	1. No	1. No	3. Twice	4	40	13.2	>12g/dL	40	11	6	1.No	1.No	1. No	1. No	1. No	1. No	1. No	1. No	>=3500grams	<0.8	1. No	13	39.3	100	304.1	370.9	2. No	2. No	2. No	2. No	1. Yes	2. No
oxytocin	18-35	<25	1. No schololing	2 to 4	1. No	1. No	3. Twice	2	40	11.9	<12g/dL	35.9	7	4	1.No	1.No	1. No	1. No	1. No	1. No	1. No	1. No	2500 - 3499grams	>=0.8	1. No	11.4	34	70	120.13	184.52	2. No	2. No	2. No	2. No	2. No	2. No
misoprostol	18-35	<25	1. No schololing	>=5	1. No	1. No	3. Twice	7	40	15.6	>12g/dL	47	8	5	1.No	1.No	1. No	1. No	1. No	1. No	1. No	1. No	2500 - 3499grams	<0.8	1. No	12.5	38	400	475.9	609.56	2. No	2. No	2. No	2. No	2. No	2. No
misoprostol	18-35	>25	1. No schololing	1	1. No	3. N/A	5. Four or more		39.6	12.1	>12g/dL	36.8	15	5	1.No	2.Yes	1. No	1. No	1. No	1. No	1. No	1. No	>=3500grams	>=0.8	1. No	10.3	31.2	300	583.73	665.06	2. No	2. No	2. No	2. No	2. No	2. No
misoprostol	18-35	>25	1. No schololing	2 to 4	1. No	1. No	5. Four or more	3	40	14.2	>12g/dL	42.5	20	5	1.No	1.No	1. No	1. No	1. No	1. No	1. No	1. No	>=3500grams	<0.8	1. No	13.5	40.9	200	304.91	366.49	2. No	2. No	2. No	2. No	1. Yes	2. No
oxytocin	18-35	<25	2. Primary school	1	1. No	3. N/A	5. Four or more		39.1	16.5	>12g/dL	49.5	15	3	2.Yes	1.No	1. No	1. No	1. No	1. No	1. No	1. No	2500 - 3499grams	<0.8	1. No	11.3	34.3	200	273.6	433.91	2. No	2. No	2. No	2. No	2. No	2. No
oxytocin	18-35	>25	1. No schololing	1	1. No	3. N/A	5. Four or more		38.3	15.6	>12g/dL	45.7	21	5	2.Yes	1.No	1. No	1. No	1. No	1. No	1. No	1. No	2500 - 3499grams	<0.8	1. No	11.6	33.9	100	156	290.83	2. No	2. No	2. No	2. No	2. No	2. No
misoprostol	18-35	>25	4. Vocational/ tertially school	2 to 4	1. No	1. No	5. Four or more	2	40	13.2	>12g/dL	39.4	15	6	1.No	1.No	1. No	1. No	1. No	1. No	1. No	1. No	>=3500grams	<0.8	1. No	11.5	34.6	270	319.95	489.49	2. No	2. No	2. No	2. No	2. No	2. No
misoprostol	18-35	<25	3. Secondary school	2 to 4	1. No	1. No	3. Twice	3	38.6	13.7	>12g/dL	41.1	8	4	1.No	1.No	1. No	1. No	1. No	1. No	1. No	1. No	2500 - 3499grams	<0.8	1. No	13.2	39.7	100	210.09	388.65	2. No	2. No	2. No	2. No	1. Yes	2. No
oxytocin	18-35	>25	2. Primary school	2 to 4	2. Yes	2. Yes	5. Four or more	5	40.2	13.4	>12g/dL	40.3	15	5	1.No	1.No	1. No	1. No	2. Yes	1. No	1. No	1. No	>=3500grams	<0.8	1. No	12.4	36.3	150	266.67	313.67	2. No	2. No	2. No	2. No	1. Yes	1. Yes
misoprostol	18-35	<25	2. Primary school	2 to 4	2. Yes	2. Yes	5. Four or more	2	39	14.3	>12g/dL	43.1	10	3	1.No	1.No	1. No	1. No	1. No	1. No	1. No	1. No	>=3500grams	<0.8	1. No	14	42	100	138.48	266	2. No	2. No	2. No	2. No	2. No	2. No
oxytocin	18-35	<25	3. Secondary school	2 to 4	1. No	1. No	5. Four or more	11	40	13.4	>12g/dL	40.3	20	5	1.No	1.No	1. No	1. No	2. Yes	1. No	1. No	1. No	>=3500grams	>=0.8	1. No	13.1	38.8	200	410.96	476.38	2. No	2. No	2. No	2. No	2. No	2. No
misoprostol	18-35	>25	2. Primary school	>=5	2. Yes	1. No	4. Three times	3	39.5	13.2	>12g/dL	40.7	10	5	1.No	1.No	1. No	1. No	2. Yes	1. No	1. No	1. No	2500 - 3499grams	<0.8	1. No	13	39.1	90	125.6	187.27	1. Yes	2. No	2. No	2. No	2. No	1. Yes
misoprostol	18-35	>25	2. Primary school	1	1. No	3. N/A	5. Four or more		38.5	16.2	>12g/dL	48.7	16	5	2.Yes	1.No	1. No	1. No	2. Yes	1. No	1. No	1. No	2500 - 3499grams	<0.8	1. No	13.6	41.5	100	164.1	285.41	2. No	2. No	2. No	2. No	2. No	2. No
oxytocin	18-35	<25	4. Vocational/ tertially school	1	1. No	3. N/A	5. Four or more		40	13.8	>12g/dL	42.8	15	3	2.Yes	1.No	1. No	1. No	1. No	1. No	1. No	1. No	2500 - 3499grams	<0.8	1. No	13.1	38.7	200	366	488.94	2. No	2. No	2. No	2. No	2. No	2. No
oxytocin	18-35	<25	3. Secondary school	2 to 4	2. Yes	1. No	4. Three times	4	40	12.3	>12g/dL	39.6	20	3	1.No	2.Yes	1. No	1. No	1. No	1. No	1. No	1. No	2500 - 3499grams	<0.8	1. No	12.1	36.9	200	255.57	465.91	2. No	2. No	2. No	2. No	2. No	2. No
oxytocin	18-35	<25	3. Secondary school	1	1. No	3. N/A	5. Four or more		38.6	14.7	>12g/dL	44.5	15	5	2.Yes	1.No	1. No	1. No	1. No	1. No	1. No	1. No	2500 - 3499grams	<0.8	1. No	14	40.2	250	280	348.43	1. Yes	2. No	2. No	2. No	2. No	2. No
misoprostol	18-35	>25	2. Primary school	2 to 4	2. Yes	1. No	3. Twice	3	40	10.1	<12g/dL	30.5	10	5	1.No	1.No	1. No	1. No	1. No	1. No	1. No	1. No	>=3500grams	<0.8	1. No	10	30.4	120	200.7	374.75	1. Yes	2. No	2. No	2. No	2. No	1. Yes
misoprostol	18-35	<25	3. Secondary school	1	1. No	3. N/A	5. Four or more		39	15.1	>12g/dL	45.9	15	3	2.Yes	1.No	1. No	1. No	1. No	1. No	1. No	1. No	2500 - 3499grams	<0.8	1. No	14.9	44.5	150	263.91	410.4	1. Yes	2. No	2. No	2. No	2. No	2. No
oxytocin	18-35	>25	2. Primary school	1	1. No	3. N/A	3. Twice		38.4	10.6	<12g/dL	32.5	15	3	2.Yes	1.No	1. No	1. No	1. No	2. Yes	1. No	1. No	2500 - 3499grams	<0.8	1. No	7.6	23.8	500	655.7	731.94	1. Yes	2. No	2. No	2. No	2. No	2. No
misoprostol	18-35	>25	2. Primary school	2 to 4	1. No	1. No	5. Four or more	3	38.6	12.2	>12g/dL	36.7	10	5	1.No	1.No	1. No	1. No	1. No	1. No	1. No	1. No	2500 - 3499grams	<0.8	1. No	10.8	33.9	200	308.76	328.45	1. Yes	2. No	2. No	2. No	2. No	2. No
oxytocin	18-35	<25	3. Secondary school	2 to 4	2. Yes	1. No	4. Three times	4	39.1	14.1	>12g/dL	42.3	10	3	1.No	1.No	1. No	1. No	1. No	1. No	1. No	1. No	2500 - 3499grams	<0.8	1. No	13.6	40.8	200	290.65	436.05	1. Yes	2. No	2. No	2. No	2. No	2. No
misoprostol	18-35	>25	2. Primary school	2 to 4	2. Yes	2. Yes	2.Once	3	39.5	13.5	>12g/dL	40.4	10	5	1.No	1.No	1. No	1. No	1. No	1. No	1. No	1. No	>=3500grams	<0.8	1. No	13.1	39.3	150	310.39	368.9	1. Yes	2. No	2. No	2. No	2. No	2. No
misoprostol	18-35	>25	1. No schololing	1	1. No	3. N/A	4. Three times		39	14.7	>12g/dL	44.2	6	5	1.No	1.No	1. No	1. No	1. No	1. No	1. No	1. No	2500 - 3499grams	<0.8	1. No	14.1	42.4	500	788.9	905.32	1. Yes	2. No	2. No	2. No	1. Yes	2. No
oxytocin	18-35	>25	2. Primary school	1	1. No	3. N/A	5. Four or more		39.2	14.2	>12g/dL	42.8	21	5	2.Yes	1.No	1. No	1. No	1. No	1. No	1. No	1. No	2500 - 3499grams	<0.8	1. No	13.5	40.4	70	128.43	205.28	1. Yes	2. No	2. No	2. No	2. No	2. No
misoprostol	18-35	<25	2. Primary school	1	1. No	3. N/A	4. Three times		38.6	13.1	>12g/dL	40.9	15	5	2.Yes	1.No	1. No	1. No	1. No	1. No	1. No	1. No	2500 - 3499grams	<0.8	1. No	12.8	38.4	200	268.58	384.81	1. Yes	2. No	2. No	2. No	1. Yes	2. No
oxytocin	18-35	>25	2. Primary school	1	1. No	3. N/A	4. Three times		38.6	10.1	<12g/dL	30.7	15	3	2.Yes	1.No	1. No	1. No	1. No	1. No	1. No	1. No	2500 - 3499grams	<0.8	1. No	9.1	28.6	250	379.31	408.9	1. Yes	2. No	2. No	2. No	2. No	2. No
misoprostol	18-35	>25	2. Primary school	1	1. No	1. No	4. Three times		38.5	12.6	>12g/dL	37.2	10	3	1.No	1.No	1. No	1. No	1. No	1. No	1. No	1. No	2500 - 3499grams	<0.8	1. No	12.1	36.2	250	352.78	416.8	1. Yes	2. No	2. No	2. No	2. No	2. No
oxytocin	18-35	>25	3. Secondary school	1	1. No	3. N/A	5. Four or more		39.6	15.3	>12g/dL	45.7	14	5	2.Yes	1.No	1. No	1. No	1. No	1. No	1. No	1. No	2500 - 3499grams	<0.8	1. No	14.2	42.2	250	483.9	640.43	1. Yes	2. No	2. No	2. No	2. No	2. No
misoprostol	18-35	>25	3. Secondary school	1	1. No	3. N/A	3. Twice		39	12.8	>12g/dL	38.5	15	4	2.Yes	1.No	1. No	1. No	1. No	1. No	1. No	1. No	2500 - 3499grams	<0.8	1. No	11.6	34.9	300	607.94	851.71	1. Yes	2. No	2. No	2. No	2. No	2. No
oxytocin	18-35	>25	4. Vocational/ tertially school	2 to 4	1. No	1. No	4. Three times	3	40	12.4	>12g/dL	37.1	16	5	1.No	1.No	1. No	1. No	1. No	1. No	1. No	1. No	>=3500grams	>=0.8	1. No	12.2	36.3	100	200.66	323.6	1. Yes	2. No	2. No	2. No	2. No	2. No
misoprostol	18-35	>25	2. Primary school	2 to 4	1. No	1. No	4. Three times	3	40	14.4	>12g/dL	43.9	10	5	1.No	1.No	1. No	1. No	1. No	1. No	1. No	1. No	2500 - 3499grams	<0.8	1. No	14.1	41.8	70	130.8	195.8	1. Yes	2. No	2. No	2. No	2. No	2. No
oxytocin	18-35	>25	2. Primary school	2 to 4	1. No	1. No	5. Four or more	3	40	14.2	>12g/dL	41.9	11	5	1.No	1.No	1. No	1. No	1. No	1. No	1. No	1. No	>=3500grams	>=0.8	1. No	12.4	36.9	80	177.2	451.54	1. Yes	2. No	2. No	2. No	2. No	2. No
misoprostol	18-35	>25	2. Primary school	2 to 4	1. No	1. No	3. Twice	2	40	14.4	>12g/dL	42.6	11	5	1.No	1.No	1. No	1. No	1. No	1. No	1. No	1. No	>=3500grams	<0.8	1. No	13.2	39.6	50	99.8	414.71	1. Yes	2. No	2. No	2. No	2. No	2. No
oxytocin	18-35	<25	2. Primary school	1	1. No	3. N/A	4. Three times		38.2	16.1	>12g/dL	46.3	16	5	1.No	1.No	1. No	1. No	1. No	1. No	1. No	1. No	2500 - 3499grams	<0.8	1. No	12.9	38.4	50	99.7	350.98	1. Yes	2. No	2. No	2. No	1. Yes	2. No
misoprostol	18-35	>25	3. Secondary school	2 to 4	1. No	1. No	5. Four or more	6	38.6	12.6	>12g/dL	38	10	3	1.No	1.No	1. No	1. No	1. No	1. No	1. No	1. No	>=3500grams	<0.8	1. No	12.3	37.7	200	340.33	428.73	1. Yes	2. No	2. No	2. No	2. No	2. No
oxytocin	18-35	>25	2. Primary school	1	1. No	3. N/A	4. Three times		38.1	14.6	>12g/dL	43.9	15	5	1.No	1.No	1. No	1. No	1. No	1. No	1. No	1. No	2500 - 3499grams	<0.8	1. No	13.9	42	300	439.07	482.5	1. Yes	2. No	2. No	2. No	2. No	2. No
oxytocin	18-35	>25	2. Primary school	2 to 4	1. No	1. No	3. Twice	5	40	13.2	>12g/dL	39.6	11	5	1.No	2.Yes	1. No	1. No	1. No	1. No	1. No	1. No	2500 - 3499grams	<0.8	1. No	12.5	37.7	70	129.92	322.03	1. Yes	2. No	2. No	2. No	2. No	2. No
misoprostol	18-35	<25	1. No schololing	>=5	2. Yes	1. No	3. Twice	2	40	13.5	>12g/dL	40.5	10	4	1.No	1.No	1. No	1. No	1. No	1. No	1. No	1. No	2500 - 3499grams	<0.8	1. No	12.5	37.7	100	158.16	403.83	1. Yes	2. No	2. No	2. No	2. No	2. No
oxytocin	18-35	<25	2. Primary school	1	1. No	3. N/A	3. Twice		38.2	13.3	>12g/dL	40.1	10	5	1.No	1.No	1. No	1. No	1. No	1. No	1. No	1. No	2500 - 3499grams	<0.8	1. No	12.8	38.5	120	190.7	264.97	1. Yes	2. No	2. No	2. No	2. No	2. No
misoprostol	18-35	>25	1. No schololing	2 to 4	1. No	1. No	2.Once	13	40	14.6	>12g/dL	43.7	11	6	1.No	1.No	1. No	1. No	1. No	1. No	1. No	1. No	2500 - 3499grams	<0.8	1. No	13.9	38.1	100	151.7	384.91	1. Yes	2. No	2. No	2. No	2. No	2. No
misoprostol	18-35	>25	2. Primary school	2 to 4	1. No	1. No	5. Four or more	3	39.4	15.2	>12g/dL	44.9	10	3	1.No	1.No	1. No	1. No	1. No	1. No	1. No	1. No	>=3500grams	<0.8	1. No	14.5	44	250	279.27	332.94	1. Yes	2. No	2. No	2. No	2. No	2. No
misoprostol	18-35	>25	3. Secondary school	2 to 4	1. No	1. No	5. Four or more	5	39	13.7	>12g/dL	40.9	10	5	1.No	2.Yes	1. No	1. No	1. No	1. No	1. No	1. No	2500 - 3499grams	<0.8	1. No	13.2	39.8	350	381.27	485.78	1. Yes	2. No	2. No	2. No	1. Yes	2. No
oxytocin	18-35	>25	3. Secondary school	1	1. No	3. N/A	5. Four or more		38.2	12.9	>12g/dL	38.6	10	3	1.No	1.No	1. No	1. No	1. No	1. No	1. No	1. No	2500 - 3499grams	<0.8	1. No	12.5	37.9	250	395.81	463.37	1. Yes	2. No	2. No	2. No	2. No	2. No
oxytocin	18-35	<25	2. Primary school	1	1. No	3. N/A	5. Four or more		38	13.7	>12g/dL	41.5	16	3	2.Yes	1.No	1. No	1. No	1. No	1. No	1. No	1. No	2500 - 3499grams	<0.8	1. No	13.2	39.8	200	354.85	390.5	1. Yes	2. No	2. No	2. No	2. No	2. No
misoprostol	18-35	>25	2. Primary school	2 to 4	1. No	2. Yes	4. Three times	3	39.4	12.5	>12g/dL	37.8	14	3	1.No	1.No	1. No	1. No	1. No	2. Yes	1. No	1. No	>=3500grams	<0.8	1. No	12	36.2	500	568.84	657.58	1. Yes	2. No	2. No	2. No	2. No	2. No
oxytocin	18-35	>25	3. Secondary school	1	1. No	3. N/A	5. Four or more		38.6	13.4	>12g/dL	40.5	10	4	2.Yes	1.No	1. No	1. No	1. No	1. No	1. No	1. No	2500 - 3499grams	<0.8	1. No	11.1	33.1	400	687.29	780.88	1. Yes	2. No	2. No	2. No	2. No	2. No
misoprostol	18-35	>25	2. Primary school	2 to 4	1. No	1. No		3	39.6	14.4	>12g/dL	43.2	10	3	1.No	1.No	1. No	1. No	1. No	1. No	1. No	1. No	>=3500grams	>=0.8	1. No	13.8	41.6	250	316.36	459.55	1. Yes	2. No	2. No	2. No	2. No	2. No
oxytocin	18-35	>25	2. Primary school	2 to 4	1. No	1. No	3. Twice	2	40	12.9	>12g/dL	39.6	12	5	1.No	1.No	1. No	1. No	1. No	1. No	1. No	1. No	>=3500grams	<0.8	1. No	11.6	34.5	90	369.6	465.59	1. Yes	2. No	2. No	2. No	2. No	2. No
misoprostol	18-35	<25	2. Primary school	>=5	1. No	1. No	3. Twice	5	40	11.5	<12g/dL	34.8	10	5	1.No	1.No	1. No	1. No	1. No	1. No	1. No	1. No	>=3500grams	<0.8	1. No	11	33.5	120	284.09	404.17	1. Yes	2. No	2. No	2. No	2. No	2. No
misoprostol	18-35	<25	4. Vocational/ tertially school	1	1. No	3. N/A	5. Four or more		38.6	14.5	>12g/dL	43.6	15	3	1.No	1.No	1. No	1. No	1. No	1. No	1. No	1. No	2500 - 3499grams	<0.8	1. No	14.3	43	80	230.48	454.88	1. Yes	2. No	2. No	2. No	1. Yes	2. No
oxytocin	18-35	>25	2. Primary school	2 to 4	1. No	1. No	4. Three times	4	39	11.6	<12g/dL	34.4	10	5	1.No	1.No	1. No	1. No	1. No	1. No	1. No	1. No	2500 - 3499grams	<0.8	1. No	10.8	32.7	300	357.87	489.55	1. Yes	2. No	2. No	2. No	1. Yes	2. No
misoprostol	18-35	<25	3. Secondary school	1	1. No	3. N/A	3. Twice		38.4	11.4	<12g/dL	34.1	10	3	2.Yes	2.Yes	1. No	1. No	1. No	1. No	1. No	1. No	2500 - 3499grams	<0.8	1. No	9.9	29.9	500	646.69	861.22	1. Yes	2. No	2. No	2. No	2. No	2. No
oxytocin	18-35	<25	3. Secondary school	2 to 4	1. No	2. Yes	5. Four or more	9	39	11.4	<12g/dL	34	10	3	1.No	1.No	1. No	1. No	1. No	1. No	1. No	1. No	2500 - 3499grams	<0.8	1. No	11	33	200	284.13	328.9	1. Yes	2. No	2. No	2. No	2. No	2. No
oxytocin	18-35	<25	3. Secondary school	1	1. No	3. N/A	4. Three times		38	14	>12g/dL	41.6	15	5	2.Yes	1.No	1. No	1. No	1. No	1. No	1. No	1. No	2500 - 3499grams	<0.8	1. No	12.5	36.9	110	238.6	274.51	1. Yes	2. No	2. No	2. No	2. No	2. No
misoprostol	18-35	<25	4. Vocational/ tertially school	1	1. No	3. N/A	5. Four or more		38.5	12.4	>12g/dL	36.9	10	3	1.No	1.No	1. No	1. No	1. No	1. No	1. No	1. No	2500 - 3499grams	<0.8	1. No	11.6	34.9	300	359.51	450.54	1. Yes	2. No	2. No	2. No	2. No	2. No
misoprostol	18-35	<25	1. No schololing	1	1. No	3. N/A	4. Three times		39	13.3	>12g/dL	39.8	10	5	1.No	2.Yes	1. No	1. No	1. No	1. No	1. No	1. No	2500 - 3499grams	<0.8	1. No	13.1	39.5	90	150.74	176.56	1. Yes	2. No	2. No	2. No	2. No	2. No
oxytocin	18-35	<25	3. Secondary school	2 to 4	1. No	1. No	5. Four or more	5	40	13.4	>12g/dL	40.4	21	5	2.Yes	1.No	1. No	1. No	1. No	1. No	1. No	1. No	2500 - 3499grams	<0.8	1. No	13.1	39.2	130	220.9	356.75	1. Yes	2. No	2. No	2. No	1. Yes	2. No
misoprostol	18-35	>25	4. Vocational/ tertially school	1	1. No	3. N/A	5. Four or more		38	15.8	>12g/dL	48	10	5	2.Yes	1.No	1. No	1. No	1. No	1. No	1. No	1. No	2500 - 3499grams	<0.8	1. No	14.1	41.9	100	166.92	336.45	1. Yes	2. No	2. No	2. No	1. Yes	2. No
misoprostol	18-35	>25	3. Secondary school	2 to 4	2. Yes	1. No	4. Three times	5	40	12.8	>12g/dL	38.4	10	5	1.No	1.No	1. No	1. No	1. No	1. No	1. No	1. No	2500 - 3499grams	<0.8	1. No	12.4	36.8	50	100.56	253.46	1. Yes	2. No	2. No	2. No	1. Yes	2. No
oxytocin	18-35	<25	4. Vocational/ tertially school	1	1. No	3. N/A	5. Four or more		39	13.6	>12g/dL	40.9	20	5	1.No	1.No	1. No	1. No	1. No	1. No	1. No	1. No	2500 - 3499grams	<0.8	1. No	13.1	39.6	250	352.78	476.59	1. Yes	2. No	2. No	2. No	2. No	2. No
oxytocin	18-35	>25	2. Primary school	2 to 4	1. No	1. No	5. Four or more	3	39	13.4	>12g/dL	40.6	15	5	1.No	1.No	1. No	1. No	1. No	1. No	1. No	1. No	>=3500grams	>=0.8	1. No	13.1	39.7	200	328.1	422.52	1. Yes	2. No	2. No	2. No	2. No	2. No
misoprostol	18-35	>25	3. Secondary school	1	1. No	3. N/A	4. Three times		40	13.3	>12g/dL	39.7	20	5	2.Yes	1.No	1. No	1. No	1. No	1. No	1. No	1. No	2500 - 3499grams	<0.8	1. No	12.6	37.7	300	398.7	471.96	1. Yes	2. No	2. No	2. No	2. No	2. No
oxytocin	18-35	<25	2. Primary school	2 to 4	2. Yes	1. No	3. Twice	2	39.6	13.2	>12g/dL	39.3	10	3	1.No	1.No	1. No	1. No	1. No	1. No	1. No	1. No	2500 - 3499grams	<0.8	1. No	12.4	36.9	200	265.89	341.64	1. Yes	2. No	2. No	2. No	1. Yes	2. No
oxytocin	18-35	>25	2. Primary school	>=5	1. No	1. No	5. Four or more	3	40	12.8	>12g/dL	37.5	9	5	2.Yes	1.No	1. No	1. No	2. Yes	1. No	1. No	1. No	>=3500grams	>=0.8	1. No	12.5	37.2	70	111.57	269.42	1. Yes	2. No	2. No	2. No	2. No	1. Yes
misoprostol	18-35	<25	2. Primary school	1	1. No	3. N/A	5. Four or more		38.3	12.2	>12g/dL	36.4	10	5	1.No	1.No	1. No	1. No	1. No	1. No	1. No	1. No	2500 - 3499grams	<0.8	1. No	11.2	33.8	50	121.1	275.13	1. Yes	2. No	2. No	2. No	1. Yes	2. No
oxytocin	18-35	<25	2. Primary school	2 to 4	1. No	1. No	4. Three times	4	40	12.8	>12g/dL	37.5	10	5	1.No	1.No	1. No	1. No	1. No	1. No	1. No	1. No	>=3500grams	<0.8	1. No	12.1	36.2	80	266.5	455.99	1. Yes	2. No	2. No	2. No	2. No	2. No
oxytocin	18-35	>25	2. Primary school	1	1. No	3. N/A	3. Twice		38.3	13.4	>12g/dL	41.8	15	5	2.Yes	1.No	1. No	1. No	1. No	1. No	1. No	1. No	2500 - 3499grams	<0.8	1. No	12.5	37.1	100	279	370.98	1. Yes	2. No	2. No	2. No	2. No	2. No
misoprostol	18-35	>25	1. No schololing	1	1. No	3. N/A	4. Three times		39.1	12.9	>12g/dL	40.8	10	5	1.No	1.No	1. No	1. No	1. No	1. No	1. No	1. No	2500 - 3499grams	<0.8	1. No	12.8	39.4	120	200.1	524.21	1. Yes	2. No	2. No	2. No	2. No	2. No
misoprostol	18-35	<25	2. Primary school	1	1. No	3. N/A	4. Three times		39.2	14.1	>12g/dL	40.9	12	6	1.No	1.No	1. No	1. No	1. No	1. No	1. No	1. No	<2500grams	<0.8	1. No	13.2	39.5	105	187.03	462.28	1. Yes	2. No	2. No	2. No	2. No	2. No
oxytocin	18-35	<25	2. Primary school	2 to 4	1. No	1. No	3. Twice	8	40	12.9	>12g/dL	38.7	10	6	1.No	1.No	1. No	1. No	1. No	1. No	1. No	1. No	>=3500grams	<0.8	1. No	11.7	34.7	250	642	896.05	1. Yes	2. No	2. No	2. No	2. No	2. No
misoprostol	18-35	<25	3. Secondary school	1	1. No	3. N/A	4. Three times		39	11.7	<12g/dL	35.4	15	5	2.Yes	2.Yes	1. No	1. No	1. No	1. No	1. No	1. No	2500 - 3499grams	<0.8	1. No	10.3	33.1	400	630.64	723.52	1. Yes	2. No	2. No	2. No	1. Yes	2. No
misoprostol	18-35	>25	3. Secondary school	1	1. No	3. N/A	3. Twice		38.6	12.9	>12g/dL	38.2	15	5	2.Yes	1.No	1. No	1. No	1. No	1. No	1. No	1. No	>=3500grams	<0.8	1. No	11.7	35.8	250	429.66	571.16	2. No	2. No	2. No	2. No	1. Yes	2. No
oxytocin	18-35	<25	1. No schololing	2 to 4	1. No	2. Yes	5. Four or more	9	40	14.6	>12g/dL	44	10	3	1.No	1.No	1. No	1. No	1. No	1. No	1. No	1. No	>=3500grams	<0.8	1. No	14.2	42.1	100	121.1	201.1	2. No	2. No	2. No	2. No	2. No	2. No
oxytocin	18-35	>25	3. Secondary school	1	1. No	3. N/A	5. Four or more		38.6	11.8	<12g/dL	35.8	10	5	2.Yes	1.No	1. No	1. No	1. No	1. No	1. No	1. No	2500 - 3499grams	<0.8	1. No	10.3	31.2	300	422.53	492.84	2. No	2. No	2. No	2. No	2. No	2. No
misoprostol	18-35	>25	2. Primary school	1	1. No	3. N/A	4. Three times		39.1	10.5	<12g/dL	32.3	12	6	2.Yes	1.No	1. No	1. No	1. No	1. No	1. No	1. No	2500 - 3499grams	<0.8	1. No	9.4	27.8	150	223.77	375.06	2. No	2. No	2. No	2. No	1. Yes	2. No
oxytocin	18-35	<25	2. Primary school	1	1. No	3. N/A	4. Three times		38.2	10.6	<12g/dL	32.4	12	4	2.Yes	1.No	1. No	1. No	1. No	1. No	1. No	1. No	2500 - 3499grams	<0.8	1. No	10.4	32	100	182.77	283.07	2. No	2. No	2. No	2. No	2. No	2. No
misoprostol	18-35	>25	2. Primary school	1	1. No	3. N/A	5. Four or more		38.3	13.9	>12g/dL	41.9	16	5	2.Yes	1.No	1. No	1. No	1. No	1. No	1. No	1. No	2500 - 3499grams	<0.8	1. No	10.3	31.3	250	339.4	453.1	2. No	2. No	2. No	2. No	1. Yes	2. No
oxytocin	18-35	>25	2. Primary school	>=5	2. Yes	1. No	2.Once	4	40	14.3	>12g/dL	42.1	30	5	2.Yes	1.No	1. No	1. No	1. No	1. No	1. No	1. No	2500 - 3499grams	<0.8	1. No	13.4	40.6	170	300.95	431.26	2. No	2. No	2. No	2. No	2. No	2. No
oxytocin	18-35	>25	1. No schololing	1	1. No	3. N/A	3. Twice		38	12.6	>12g/dL	37.6	10	6	2.Yes	1.No	1. No	1. No	1. No	1. No	1. No	1. No	2500 - 3499grams	<0.8	1. No	12.5	36.5	50	108.23	177.37	2. No	2. No	2. No	2. No	2. No	2. No
oxytocin	18-35	<25	2. Primary school	1	1. No	3. N/A	5. Four or more		39.2	12.4	>12g/dL	36.8	11	5	2.Yes	1.No	1. No	1. No	1. No	1. No	1. No	1. No	>=3500grams	<0.8	1. No	9.6	28.3	150	203.77	245	2. No	2. No	2. No	2. No	2. No	2. No
oxytocin	18-35	>25	2. Primary school	1	1. No	3. N/A	5. Four or more		38.2	14.6	>12g/dL	43.6	10	5	2.Yes	1.No	1. No	1. No	1. No	1. No	1. No	1. No	2500 - 3499grams	<0.8	1. No	12.4	37.4	120	212.6	463.48	2. No	2. No	2. No	2. No	2. No	2. No
misoprostol	18-35	>25	2. Primary school	2 to 4	1. No	1. No	4. Three times	3	40	12.3	>12g/dL	37.2	10	5	1.No	2.Yes	1. No	1. No	1. No	1. No	1. No	1. No	>=3500grams	<0.8	1. No	10.2	30.8	150	302.1	659.86	2. No	2. No	2. No	2. No	1. Yes	2. No
misoprostol	18-35	>25	2. Primary school	1	1. No	3. N/A	3. Twice		38.3	11.5	<12g/dL	35	15	5	2.Yes	1.No	1. No	1. No	1. No	1. No	1. No	1. No	<2500grams	<0.8	1. No	10.3	32.1	100	381.13	532.98	2. No	2. No	2. No	2. No	1. Yes	2. No
misoprostol	18-35	>25	2. Primary school	2 to 4	1. No	1. No	3. Twice	2	40	10.6	<12g/dL	31.4	11	5	1.No	1.No	1. No	1. No	1. No	1. No	1. No	1. No	2500 - 3499grams	<0.8	1. No	11.2	33.6	120	251.26	446.75	2. No	2. No	2. No	2. No	2. No	2. No
misoprostol	18-35	>25	2. Primary school	1	1. No	3. N/A	5. Four or more		38.5	12.7	>12g/dL	38.4	15	5	2.Yes	1.No	1. No	1. No	1. No	1. No	1. No	1. No	2500 - 3499grams	<0.8	1. No	12.1	36.4	300	361.16	475.44	2. No	2. No	2. No	2. No	1. Yes	2. No
misoprostol	18-35	>25	3. Secondary school	1	1. No	3. N/A	5. Four or more		38	13.3	>12g/dL	39.1	15	5	2.Yes	1.No	1. No	1. No	1. No	1. No	1. No	1. No	2500 - 3499grams	<0.8	1. No	12.2	36.9	250	453.53	567.32	2. No	2. No	2. No	2. No	1. Yes	2. No
oxytocin	18-35	>25	3. Secondary school	1	1. No	3. N/A	5. Four or more		38	14.2	>12g/dL	42.8	20	3	2.Yes	1.No	1. No	1. No	1. No	2. Yes	1. No	1. No	>=3500grams	<0.8	1. No	12.6	38	500	728.45	907.62	2. No	2. No	2. No	2. No	1. Yes	2. No
oxytocin	18-35	>25	4. Vocational/ tertially school	1	1. No	3. N/A	5. Four or more		39.1	13.7	>12g/dL	47.1	10	3	2.Yes	1.No	1. No	1. No	1. No	1. No	1. No	1. No	2500 - 3499grams	<0.8	1. No	12.8	39.1	250	390.12	390.91	2. No	2. No	2. No	2. No	1. Yes	2. No
misoprostol	18-35	<25	2. Primary school	>=5	1. No	1. No	4. Three times	9	40	14.1	>12g/dL	42.3	10	5	1.No	1.No	1. No	1. No	1. No	1. No	1. No	1. No	2500 - 3499grams	<0.8	1. No	13.1	39.2	100	507	668.75	2. No	2. No	2. No	2. No	2. No	2. No
misoprostol	18-35	>25	1. No schololing	2 to 4	2. Yes	1. No	4. Three times	6	40	11.8	<12g/dL	35.2	6	5	1.No	1.No	1. No	1. No	1. No	1. No	1. No	1. No	2500 - 3499grams	<0.8	1. No	10.9	31.7	150	281.16	488.04	2. No	2. No	2. No	2. No	2. No	2. No
misoprostol	18-35	>25	3. Secondary school	2 to 4	1. No	1. No	4. Three times	4	40	14.7	>12g/dL	44.6	6	4	2.Yes	1.No	1. No	1. No	1. No	1. No	1. No	1. No	2500 - 3499grams	<0.8	1. No	14.1	42.2	70	142.1	431.06	2. No	2. No	2. No	2. No	1. Yes	2. No
oxytocin	18-35	>25	2. Primary school	1	1. No	3. N/A	4. Three times		38.2	14.1	>12g/dL	42.7	18	5	1.No	1.No	1. No	1. No	1. No	1. No	1. No	1. No	2500 - 3499grams	>=0.8	1. No	11.3	34.3	120	229.88	381.11	2. No	2. No	2. No	2. No	2. No	2. No
oxytocin	18-35	<25	1. No schololing	2 to 4	1. No	1. No	4. Three times	2	38	14.8	>12g/dL	44.7	10	3	1.No	1.No	1. No	1. No	1. No	1. No	1. No	1. No	<2500grams	<0.8	1. No	14.3	43	80	266.17	348.8	2. No	2. No	2. No	2. No	2. No	2. No
misoprostol	>35	<25	2. Primary school	>=5	1. No	2. Yes	4. Three times	4	39.2	13.2	>12g/dL	39.8	20	5	1.No	1.No	1. No	1. No	1. No	1. No	1. No	1. No	2500 - 3499grams	<0.8	1. No	12.1	36.2	200	412	492.92	2. No	2. No	2. No	2. No	2. No	2. No
oxytocin	18-35	>25	2. Primary school	1	1. No	3. N/A	4. Three times		38.2	13.1	>12g/dL	39.4	10	3	1.No	1.No	1. No	1. No	1. No	1. No	1. No	1. No	<2500grams	<0.8	1. No	12.6	37.5	50	133.62	164.21	2. No	2. No	2. No	2. No	2. No	2. No
misoprostol	18-35	>25	2. Primary school	1	1. No	3. N/A	5. Four or more		38.1	14.4	>12g/dL	42.9	15	5	1.No	1.No	1. No	1. No	1. No	1. No	1. No	1. No	2500 - 3499grams	<0.8	1. No	14	42	200	293.97	439.49	2. No	2. No	2. No	2. No	2. No	2. No
misoprostol	18-35	>25	2. Primary school	1	1. No	3. N/A	4. Three times		38	13.7	>12g/dL	41.3	15	3	1.No	1.No	1. No	1. No	1. No	1. No	1. No	1. No	2500 - 3499grams	<0.8	1. No	13.4	39.3	300	393.07	424.16	2. No	2. No	2. No	2. No	2. No	2. No
oxytocin	18-35	>25	2. Primary school	1	1. No	3. N/A	5. Four or more		39.1	14.5	>12g/dL	43.6	20	5	2.Yes	1.No	1. No	1. No	1. No	1. No	1. No	1. No	2500 - 3499grams	<0.8	1. No	13.7	41	200	358.5	475.31	2. No	2. No	2. No	2. No	2. No	2. No
oxytocin	18-35	<25	2. Primary school	>=5	1. No	2. Yes	4. Three times	5	40	14.5	>12g/dL	44.8	10	5	1.No	1.No	1. No	1. No	1. No	1. No	1. No	1. No	>=3500grams	<0.8	1. No	13.2	41.3	250	432.78	498.1	2. No	2. No	2. No	2. No	2. No	2. No
misoprostol	18-35	>25	2. Primary school	2 to 4	1. No	1. No	4. Three times	9	40	10.6	<12g/dL	32.2	7	4	1.No	1.No	1. No	1. No	1. No	1. No	1. No	1. No	<2500grams	<0.8	1. No	8.8	26.4	350	404.02	469.62	2. No	2. No	2. No	2. No	1. Yes	2. No
oxytocin	18-35	>25	4. Vocational/ tertially school	2 to 4	1. No	1. No	4. Three times	3	40	12.7	>12g/dL	38.3	11	5	1.No	1.No	1. No	1. No	1. No	1. No	1. No	1. No	2500 - 3499grams	<0.8	1. No	11.4	34.3	80	138.77	437.59	2. No	2. No	2. No	2. No	2. No	2. No
misoprostol	18-35	>25	2. Primary school	1	1. No	3. N/A	4. Three times		38.2	12.9	>12g/dL	39.2	15	4	1.No	1.No	1. No	1. No	1. No	2. Yes	1. No	1. No	2500 - 3499grams	<0.8	1. No	9.4	28.3	700	819.55	1199.96	2. No	2. No	2. No	2. No	1. Yes	2. No
oxytocin	18-35	>25	4. Vocational/ tertially school	1	1. No	3. N/A	5. Four or more		39.4	12.1	>12g/dL	36.5	15	3	2.Yes	1.No	1. No	1. No	1. No	1. No	1. No	1. No	2500 - 3499grams	<0.8	1. No	11	33.4	300	617.2	756.71	2. No	2. No	2. No	2. No	2. No	2. No
oxytocin	18-35	<25	2. Primary school	>=5	1. No	2. Yes	5. Four or more	3	40.1	12.6	>12g/dL	38.8	20	4	1.No	1.No	1. No	1. No	2. Yes	2. Yes	1. No	1. No	2500 - 3499grams	<0.8	1. No	11.8	35.8	500	654.31	699.07	2. No	2. No	2. No	2. No	2. No	2. No
oxytocin	18-35	<25	3. Secondary school	1	1. No	3. N/A	4. Three times		39.3	12	>12g/dL	38.7	10	5	2.Yes	1.No	1. No	1. No	1. No	1. No	1. No	1. No	2500 - 3499grams	<0.8	1. No	12.8	37.3	50	90.9	213.59	2. No	2. No	2. No	2. No	2. No	2. No
oxytocin	18-35	>25	3. Secondary school	2 to 4	1. No	1. No	4. Three times	4	40	13.6	>12g/dL	41.2	10	5	1.No	1.No	1. No	1. No	2. Yes	1. No	1. No	1. No	2500 - 3499grams	<0.8	1. No	12.9	38.8	150	387.89	415.64	2. No	2. No	2. No	2. No	2. No	1. Yes
misoprostol	18-35	<25	1. No schololing	>=5	2. Yes	1. No	4. Three times	3	40	15.2	>12g/dL	45.8	10	4	1.No	1.No	1. No	1. No	1. No	1. No	1. No	1. No	2500 - 3499grams	<0.8	1. No	15	45.3	100	200	375	2. No	2. No	2. No	2. No	2. No	2. No
oxytocin	18-35	<25	3. Secondary school	>=5	2. Yes	2. Yes	3. Twice	6	40	9.9	<12g/dL	30	10	5	1.No	1.No	1. No	1. No	1. No	1. No	1. No	1. No	<2500grams	<0.8	1. No	9.4	28.7	100	268.1	473.44	2. No	2. No	2. No	2. No	2. No	2. No
misoprostol	18-35	<25	2. Primary school	2 to 4	1. No	1. No	4. Three times	3	40	13.8	>12g/dL	41.6	7	4	1.No	1.No	1. No	1. No	1. No	1. No	1. No	1. No	2500 - 3499grams	<0.8	1. No	11.4	34.8	80	139.23	360.15	2. No	2. No	2. No	2. No	1. Yes	2. No
misoprostol	18-35	<25	3. Secondary school	1	1. No	3. N/A	4. Three times		38.6	13.3	>12g/dL	40.4	14	5	2.Yes	1.No	1. No	1. No	1. No	1. No	1. No	1. No	2500 - 3499grams	<0.8	1. No	12.3	36.5	250	367.29	455.34	2. No	2. No	2. No	2. No	1. Yes	2. No
oxytocin	18-35	<25	2. Primary school	2 to 4	1. No	1. No	5. Four or more	2	40	12.6	>12g/dL	36.8	12	4	1.No	1.No	1. No	1. No	1. No	1. No	1. No	1. No	2500 - 3499grams	<0.8	1. No	12	36.3	200	459.23	579.92	2. No	2. No	2. No	2. No	2. No	2. No
misoprostol	18-35	<25	1. No schololing	2 to 4	1. No	1. No	5. Four or more	2	39.1	13.1	>12g/dL	39.2	10	3	1.No	1.No	1. No	1. No	1. No	1. No	1. No	1. No	2500 - 3499grams	<0.8	1. No	12.5	37.7	150	314.19	361.89	2. No	2. No	2. No	2. No	1. Yes	2. No
oxytocin	18-35	>25	2. Primary school	2 to 4	1. No	2. Yes	4. Three times	4	40	12.6	>12g/dL	37.6	10	5	1.No	1.No	1. No	1. No	1. No	1. No	1. No	1. No	2500 - 3499grams	<0.8	1. No	12.2	36.5	150	179.1	248.94	2. No	2. No	2. No	2. No	2. No	2. No
oxytocin	18-35	>25	4. Vocational/ tertially school	1	1. No	3. N/A	5. Four or more		38	13.5	>12g/dL	41	15	3	2.Yes	1.No	1. No	1. No	1. No	1. No	1. No	1. No	2500 - 3499grams	<0.8	1. No	12.4	35.4	200	340.28	399.71	2. No	2. No	2. No	2. No	2. No	2. No
oxytocin	18-35	<25	2. Primary school	2 to 4	1. No	1. No	4. Three times	4	40	12.2	>12g/dL	36.2	10	5	1.No	1.No	1. No	1. No	2. Yes	1. No	1. No	1. No	2500 - 3499grams	<0.8	1. No	11.5	34.2	60	98.5	191.87	2. No	2. No	2. No	2. No	2. No	2. No
misoprostol	18-35	>25	2. Primary school	1	1. No	3. N/A	5. Four or more		38	12.8	>12g/dL	39.1	20	4	2.Yes	2.Yes	1. No	1. No	1. No	1. No	1. No	1. No	2500 - 3499grams	>=0.8	1. No	11	33.2	350	596.36	750.72	2. No	2. No	2. No	2. No	2. No	2. No
misoprostol	18-35	<25	3. Secondary school	2 to 4	1. No	1. No	5. Four or more	4	40	14.3	>12g/dL	43	10	5	1.No	1.No	1. No	1. No	1. No	2. Yes	1. No	1. No	2500 - 3499grams	<0.8	1. No	12.3	37.4	800	888.87	983	2. No	2. No	2. No	2. No	1. Yes	2. No
oxytocin	18-35	<25	3. Secondary school	2 to 4	2. Yes	1. No	5. Four or more	2	39.6	13.4	>12g/dL	41.2	10	5	1.No	1.No	1. No	1. No	1. No	1. No	1. No	1. No	2500 - 3499grams	<0.8	1. No	12.7	37	200	325.71	400.35	2. No	2. No	2. No	2. No	1. Yes	2. No
misoprostol	18-35	<25	4. Vocational/ tertially school	2 to 4	1. No	2. Yes	5. Four or more	2	38	10.7	<12g/dL	31.7	15	3	1.No	1.No	1. No	1. No	1. No	1. No	1. No	1. No	<2500grams	<0.8	1. No	10.1	30	300	344.08	433.4	2. No	2. No	2. No	2. No	1. Yes	2. No
oxytocin	18-35	<25	4. Vocational/ tertially school	1	1. No	3. N/A	5. Four or more		38.4	12.9	>12g/dL	38.6	11	5	2.Yes	1.No	1. No	1. No	1. No	1. No	1. No	1. No	2500 - 3499grams	<0.8	1. No	12.2	36.6	80	151.6	223.08	2. No	2. No	2. No	2. No	2. No	2. No
misoprostol	18-35	<25	2. Primary school	2 to 4	1. No	1. No	3. Twice	5	40	12.9	>12g/dL	38.8	10	5	1.No	1.No	1. No	1. No	1. No	1. No	1. No	1. No	2500 - 3499grams	<0.8	1. No	12.1	36.5	100	185	385.79	2. No	2. No	2. No	2. No	2. No	2. No
misoprostol	18-35	<25	2. Primary school	1	1. No	3. N/A	5. Four or more		38.3	14.5	>12g/dL	46	10	5	2.Yes	1.No	1. No	1. No	1. No	1. No	1. No	1. No	2500 - 3499grams	<0.8	1. No	13.5	40.7	100	169.8	294.32	2. No	2. No	2. No	2. No	2. No	2. No
misoprostol	18-35	>25	2. Primary school	2 to 4	2. Yes	1. No	5. Four or more	7	40	14.7	>12g/dL	45.5	15	6	1.No	1.No	1. No	1. No	1. No	1. No	1. No	1. No	>=3500grams	<0.8	1. No	13.5	40.7	120	152.77	364.03	2. No	2. No	2. No	2. No	1. Yes	2. No
oxytocin	18-35	<25	2. Primary school	2 to 4	1. No	1. No	4. Three times	2	40	12.6	>12g/dL	37.6	11	5	1.No	1.No	1. No	1. No	1. No	1. No	1. No	1. No	2500 - 3499grams	<0.8	1. No	12.1	36.5	170	250.73	397.1	2. No	2. No	2. No	2. No	2. No	2. No
oxytocin	18-35	<25	2. Primary school	1	1. No	3. N/A	4. Three times		38.3	13.3	>12g/dL	39.8	10	4	2.Yes	1.No	1. No	1. No	1. No	1. No	1. No	1. No	2500 - 3499grams	<0.8	1. No	12.9	38.6	70	121.24	223.16	2. No	2. No	2. No	2. No	1. Yes	2. No
misoprostol	18-35	<25	2. Primary school	2 to 4	1. No	1. No	4. Three times	3	40	14.6	>12g/dL	42.9	12	5	1.No	1.No	1. No	1. No	1. No	1. No	1. No	1. No	2500 - 3499grams	<0.8	1. No	14.1	42.6	70	129.1	337.59	2. No	2. No	2. No	2. No	2. No	2. No
oxytocin	18-35	>25	2. Primary school	1	1. No	3. N/A	4. Three times		38.2	14.8	>12g/dL	44.1	10	5	1.No	1.No	1. No	1. No	1. No	1. No	1. No	1. No	>=3500grams	>=0.8	1. No	11.1	33	50	510	633	2. No	2. No	2. No	2. No	2. No	2. No
oxytocin	>35	<25	2. Primary school	>=5	1. No	1. No	5. Four or more	2	40	13.2	>12g/dL	39.4	6	5	1.No	1.No	1. No	1. No	1. No	1. No	1. No	1. No	2500 - 3499grams	<0.8	1. No	11.1	33.4	50	119.1	398.07	2. No	2. No	2. No	2. No	2. No	2. No
oxytocin	18-35	>25	2. Primary school	1	1. No	3. N/A	5. Four or more		38.5	13.8	>12g/dL	41.6	10	5	1.No	1.No	1. No	1. No	1. No	1. No	1. No	1. No	>=3500grams	<0.8	1. No	13.4	40.5	70	130.8	346.83	2. No	2. No	2. No	2. No	2. No	2. No
oxytocin	18-35	>25	2. Primary school	>=5	1. No	1. No	3. Twice	3	40	12.5	>12g/dL	37.3	10	4	1.No	1.No	1. No	1. No	1. No	1. No	1. No	1. No	2500 - 3499grams	<0.8	1. No	12.1	36.5	80	161.98	402.11	2. No	2. No	2. No	2. No	2. No	2. No
misoprostol	18-35	<25	2. Primary school	>=5	2. Yes	1. No	3. Twice	4	40	12.8	>12g/dL	38.8	3	4	1.No	1.No	1. No	1. No	1. No	1. No	1. No	1. No	<2500grams	<0.8	1. No	11.9	35.5	60	129.78	290.07	2. No	2. No	2. No	2. No	1. Yes	2. No
oxytocin	18-35	>25	2. Primary school	>=5	1. No	1. No	4. Three times	9	40	13.3	>12g/dL	40.1	12	6	1.No	1.No	1. No	1. No	1. No	1. No	1. No	1. No	>=3500grams	<0.8	1. No	12.4	36.6	50	140.29	283.33	2. No	2. No	2. No	2. No	2. No	2. No
oxytocin	>35	>25	2. Primary school	2 to 4	2. Yes	1. No	3. Twice	3	38.2	12.6	>12g/dL	37.9	10	3	1.No	1.No	1. No	1. No	1. No	1. No	1. No	1. No	>=3500grams	>=0.8	1. No	12.2	36.5	150	269.72	440.06	2. No	2. No	2. No	2. No	2. No	2. No
misoprostol	18-35	>25	2. Primary school	2 to 4	1. No	2. Yes	5. Four or more	5	39.5	11.6	<12g/dL	35.1	15	3	1.No	1.No	1. No	1. No	1. No	2. Yes	1. No	1. No	>=3500grams	>=0.8	1. No	10.6	32.1	700	838.69	904.42	2. No	2. No	2. No	2. No	1. Yes	2. No
misoprostol	18-35	<25	2. Primary school	2 to 4	1. No	2. Yes	2.Once	1	39.1	11.9	<12g/dL	35.9	10	6	1.No	2.Yes	1. No	1. No	1. No	1. No	1. No	1. No	2500 - 3499grams	<0.8	1. No	9.3	27.2	400	512	713.4	2. No	2. No	2. No	2. No	1. Yes	2. No
oxytocin	18-35	>25	2. Primary school	1	1. No	3. N/A	5. Four or more		38.5	10.8	<12g/dL	32.3	15	4	2.Yes	1.No	1. No	1. No	1. No	1. No	1. No	1. No	2500 - 3499grams	<0.8	1. No	9.2	27.5	300	558.92	949.16	2. No	2. No	2. No	2. No	1. Yes	2. No
misoprostol	18-35	<25	2. Primary school	2 to 4	2. Yes	1. No	5. Four or more	11	40	12.5	>12g/dL	37.5	10	4	1.No	1.No	1. No	1. No	1. No	1. No	1. No	1. No	2500 - 3499grams	<0.8	1. No	12.1	36.2	350	525.84	630.01	2. No	2. No	2. No	2. No	2. No	2. No
misoprostol	>35	>25	1. No schololing	2 to 4	1. No	1. No	5. Four or more	5	40	12.7	>12g/dL	38.5	10	3	1.No	1.No	1. No	1. No	1. No	1. No	1. No	1. No	2500 - 3499grams	<0.8	1. No	12.2	36.4	250	409.18	517.49	2. No	2. No	2. No	2. No	2. No	2. No
misoprostol	18-35	>25	2. Primary school	2 to 4	1. No	1. No	5. Four or more	9	38	13.4	>12g/dL	40.4	10	5	1.No	1.No	1. No	1. No	1. No	1. No	1. No	1. No	<2500grams	<0.8	1. No	13.1	39.5	50	170.38	296.12	2. No	2. No	2. No	2. No	2. No	2. No
misoprostol	18-35	>25	2. Primary school	2 to 4	1. No	1. No	4. Three times	3	38.2	14.8	>12g/dL	44.3	10	3	1.No	1.No	1. No	1. No	1. No	1. No	1. No	1. No	2500 - 3499grams	<0.8	1. No	14.2	42.5	90	217.85	402.08	2. No	2. No	2. No	2. No	2. No	2. No
oxytocin	18-35	>25	3. Secondary school	2 to 4	1. No	1. No	5. Four or more	3	38	13.3	>12g/dL	39.6	10	3	1.No	1.No	1. No	1. No	1. No	1. No	1. No	1. No	>=3500grams	<0.8	1. No	10.4	30.9	150	255.92	411.58	2. No	2. No	2. No	2. No	1. Yes	2. No
misoprostol	18-35	>25	2. Primary school	2 to 4	1. No	1. No	5. Four or more	3	39	12.7	>12g/dL	38.3	10	3	1.No	1.No	1. No	1. No	1. No	1. No	1. No	1. No	2500 - 3499grams	<0.8	1. No	11.8	35.2	50	220.81	471.4	2. No	2. No	2. No	2. No	2. No	1. Yes
oxytocin	18-35	>25	2. Primary school	2 to 4	1. No	1. No	5. Four or more	3	39.6	12.5	>12g/dL	37.5	10	3	1.No	1.No	1. No	1. No	1. No	1. No	1. No	1. No	>=3500grams	<0.8	1. No	12.1	36.3	250	406.5	471.18	2. No	2. No	2. No	2. No	2. No	1. Yes
misoprostol	18-35	<25	2. Primary school	2 to 4	1. No	1. No	5. Four or more	1	39	10.6	<12g/dL	31.8	10	3	1.No	1.No	1. No	1. No	1. No	1. No	1. No	1. No	2500 - 3499grams	<0.8	1. No	9.9	30	100	190.54	226.45	2. No	2. No	2. No	2. No	2. No	2. No
oxytocin	18-35	>25	3. Secondary school	2 to 4	2. Yes	1. No	5. Four or more	2	39.3	14.5	>12g/dL	43.4	10	5	1.No	1.No	1. No	1. No	1. No	1. No	1. No	1. No	2500 - 3499grams	<0.8	1. No	14.4	43	100	131.48	171.48	2. No	2. No	2. No	2. No	2. No	1. Yes
misoprostol	18-35	>25	2. Primary school	2 to 4	1. No	2. Yes	4. Three times	3	40	14.8	>12g/dL	44.8	15	5	1.No	1.No	1. No	1. No	1. No	1. No	1. No	1. No	2500 - 3499grams	<0.8	1. No	13.7	41.2	200	276.89	463.74	2. No	2. No	2. No	2. No	2. No	2. No
oxytocin	18-35	>25	3. Secondary school	2 to 4	1. No	1. No	5. Four or more	3	40	15.3	>12g/dL	46.1	10	4	1.No	1.No	1. No	1. No	1. No	1. No	1. No	1. No	2500 - 3499grams	<0.8	1. No	14.8	44.1	50	94.93	320.33	2. No	2. No	2. No	2. No	2. No	2. No
oxytocin	18-35	<25	2. Primary school	2 to 4	2. Yes	2. Yes	3. Twice	3	40	12.5	>12g/dL	37.7	10	5	1.No	1.No	1. No	1. No	1. No	1. No	1. No	1. No	2500 - 3499grams	<0.8	1. No	12.3	37	70	150.96	299.36	2. No	2. No	2. No	2. No	2. No	2. No
oxytocin	18-35	<25	2. Primary school	2 to 4	2. Yes	1. No	4. Three times	4	40	13.8	>12g/dL	41.1	10	5	1.No	1.No	1. No	1. No	1. No	1. No	1. No	1. No	2500 - 3499grams	<0.8	1. No	13.3	39.8	50	270.76	417.96	2. No	2. No	2. No	2. No	2. No	2. No
misoprostol	18-35	<25	3. Secondary school	1	1. No	1. No	5. Four or more		38.4	12.9	>12g/dL	38.9	5	5	1.No	1.No	1. No	1. No	1. No	1. No	1. No	1. No	>=3500grams	<0.8	1. No	11.2	33.9	70	278.3	480.97	2. No	2. No	2. No	2. No	2. No	2. No
oxytocin	18-35	>25	4. Vocational/ tertially school	2 to 4	1. No	1. No	5. Four or more	6	38	12.7	>12g/dL	38.4	15	3	1.No	1.No	1. No	1. No	1. No	1. No	1. No	1. No	2500 - 3499grams	<0.8	1. No	12.1	36.9	80	97.1	185.08	2. No	2. No	2. No	2. No	2. No	2. No
oxytocin	18-35	>25	3. Secondary school	1	1. No	3. N/A	5. Four or more		38	9.8	<12g/dL	29.3	12	3	2.Yes	1.No	1. No	1. No	1. No	1. No	1. No	1. No	2500 - 3499grams	<0.8	1. No	8.6	26	200	267.81	418.74	2. No	2. No	2. No	2. No	2. No	2. No
oxytocin	18-35	>25	2. Primary school	2 to 4	2. Yes	1. No	5. Four or more	7	40	12.4	>12g/dL	37.5	7	5	1.No	1.No	1. No	1. No	1. No	1. No	1. No	1. No	2500 - 3499grams	<0.8	1. No	12	36.2	50	190	271.08	2. No	2. No	2. No	2. No	2. No	2. No
misoprostol	18-35	<25	2. Primary school	1	1. No	3. N/A	5. Four or more		39.2	14.3	>12g/dL	42.7	5	5	1.No	1.No	1. No	1. No	1. No	1. No	1. No	1. No	2500 - 3499grams	<0.8	1. No	14.1	42.2	70	125.12	272.08	2. No	2. No	2. No	2. No	2. No	2. No
oxytocin	18-35	>25	4. Vocational/ tertially school	1	1. No	3. N/A	5. Four or more		39.2	13.3	>12g/dL	41.5	10	5	1.No	1.No	1. No	1. No	1. No	1. No	1. No	1. No	2500 - 3499grams	<0.8	1. No	13	38.4	100	191	254.96	2. No	2. No	2. No	2. No	1. Yes	2. No
misoprostol	18-35	>25	2. Primary school	2 to 4	1. No	1. No	3. Twice	2	40	12.9	>12g/dL	38.7	5	5	1.No	1.No	1. No	1. No	1. No	1. No	1. No	1. No	2500 - 3499grams	<0.8	1. No	12	36.3	80	268	432.07	2. No	2. No	2. No	2. No	2. No	2. No
misoprostol	18-35	<25	2. Primary school	1	1. No	3. N/A	4. Three times		39.1	13.8	>12g/dL	41.4	15	4	2.Yes	1.No	1. No	1. No	1. No	1. No	1. No	1. No	<2500grams	<0.8	1. No	12.2	36	120	293.08	434.41	2. No	2. No	2. No	2. No	2. No	2. No
misoprostol	18-35	>25	3. Secondary school	1	1. No	3. N/A	5. Four or more		38.2	12.6	>12g/dL	38	15	3	2.Yes	1.No	1. No	1. No	1. No	1. No	1. No	1. No	2500 - 3499grams	<0.8	1. No	11.7	35.3	250	405.46	497.73	2. No	2. No	2. No	2. No	1. Yes	2. No
misoprostol	18-35	<25	3. Secondary school	2 to 4	1. No	2. Yes	5. Four or more	3	40	11.5	<12g/dL	34.7	10	3	1.No	1.No	1. No	1. No	1. No	2. Yes	1. No	1. No	2500 - 3499grams	<0.8	1. No	9.5	28.2	600	688.5	817.94	2. No	2. No	2. No	2. No	1. Yes	2. No
oxytocin	18-35	<25	2. Primary school	1	1. No	3. N/A	5. Four or more		38	14.1	>12g/dL	42	15	5	1.No	1.No	1. No	1. No	1. No	1. No	1. No	1. No	2500 - 3499grams	<0.8	1. No	13.1	39	300	370.39	422.66	2. No	2. No	2. No	2. No	1. Yes	2. No
misoprostol	18-35	>25	2. Primary school	1	1. No	3. N/A	4. Three times		38	12.8	>12g/dL	39.1	15	3	2.Yes	2.Yes	1. No	1. No	1. No	1. No	1. No	1. No	2500 - 3499grams	<0.8	1. No	11.9	35.6	300	546.98	639.39	2. No	2. No	2. No	2. No	1. Yes	2. No
misoprostol	18-35	<25	2. Primary school	2 to 4	1. No	2. Yes	5. Four or more	3	39.6	12.7	>12g/dL	37.2	10	3	1.No	1.No	1. No	1. No	1. No	1. No	1. No	1. No	2500 - 3499grams	>=0.8	1. No	11.7	35.6	350	451.89	478.84	2. No	2. No	2. No	2. No	1. Yes	2. No
misoprostol	>35	<25	2. Primary school	>=5	1. No	1. No	4. Three times	4	39.4	12.9	>12g/dL	39.1	10	3	1.No	1.No	1. No	1. No	1. No	1. No	1. No	1. No	2500 - 3499grams	<0.8	1. No	13.1	38.8	90	249.83	362.33	2. No	2. No	2. No	2. No	2. No	2. No
oxytocin	18-35	<25	2. Primary school	1	1. No	3. N/A	5. Four or more		38	12.2	>12g/dL	36.9	15	3	1.No	1.No	1. No	1. No	1. No	1. No	1. No	1. No	2500 - 3499grams	<0.8	1. No	11.9	35.6	200	399.52	426.42	2. No	2. No	2. No	2. No	2. No	2. No
misoprostol	18-35	<25	2. Primary school	2 to 4	1. No	1. No	4. Three times	7	40	11.4	<12g/dL	34.6	10	5	1.No	1.No	1. No	1. No	1. No	1. No	1. No	1. No	2500 - 3499grams	<0.8	1. No	10.5	31.4	50	100	360.34	2. No	2. No	2. No	2. No	1. Yes	2. No
oxytocin	18-35	<25	3. Secondary school	1	1. No	3. N/A	4. Three times		38.5	14.4	>12g/dL	42.9	28	5	1.No	1.No	1. No	1. No	1. No	1. No	1. No	1. No	2500 - 3499grams	<0.8	1. No	11.1	32.9	300	375.8	510.84	2. No	2. No	2. No	2. No	1. Yes	2. No
misoprostol	18-35	<25	3. Secondary school	2 to 4	1. No	1. No	3. Twice	5	40	12.7	>12g/dL	37.2	10	5	1.No	1.No	1. No	1. No	1. No	1. No	1. No	1. No	2500 - 3499grams	<0.8	1. No	11.8	33.2	50	199.31	323.82	2. No	2. No	2. No	2. No	2. No	2. No
misoprostol	18-35	<25	2. Primary school	1	1. No	3. N/A	5. Four or more		38	12.2	>12g/dL	36.2	15	3	1.No	1.No	1. No	1. No	1. No	1. No	1. No	1. No	2500 - 3499grams	<0.8	1. No	12	36.1	200	247.07	387.54	2. No	1. Yes	2. No	2. No	2. No	2. No
misoprostol	>35	<25	2. Primary school	>=5	2. Yes	1. No	5. Four or more	3	40	14.6	>12g/dL	42.7	10	3	1.No	1.No	1. No	1. No	1. No	1. No	1. No	1. No	>=3500grams	<0.8	1. No	13.3	39.8	300	506.13	545.6	1. Yes	1. Yes	2. No	2. No	2. No	2. No
oxytocin	18-35	<25	2. Primary school	1	1. No	3. N/A	5. Four or more		38.1	14.7	>12g/dL	44.2	10	3	2.Yes	1.No	1. No	1. No	1. No	1. No	1. No	1. No	2500 - 3499grams	<0.8	1. No	13.5	39.9	250	413.87	483.49	2. No	2. No	2. No	2. No	2. No	2. No
misoprostol	18-35	>25	2. Primary school	1	1. No	3. N/A	3. Twice		39.1	12.5	>12g/dL	37.9	22	5	1.No	1.No	1. No	1. No	1. No	1. No	1. No	1. No	2500 - 3499grams	<0.8	1. No	11.6	34.6	200	333.11	468.18	2. No	2. No	2. No	2. No	2. No	2. No
misoprostol	18-35	<25	2. Primary school	2 to 4	1. No	1. No	5. Four or more	4	39	14.2	>12g/dL	42.1	10	5	1.No	1.No	1. No	1. No	1. No	1. No	1. No	1. No	2500 - 3499grams	<0.8	1. No	12.4	36.8	300	516.85	654.94	2. No	2. No	2. No	2. No	1. Yes	2. No
oxytocin	18-35	<25	3. Secondary school	2 to 4	2. Yes	1. No	5. Four or more	3	39	13.1	>12g/dL	39.4	20	15	1.No	1.No	1. No	1. No	1. No	1. No	1. No	1. No	2500 - 3499grams	<0.8	1. No	8.9	27.1	100	260.19	369.19	2. No	2. No	2. No	2. No	2. No	2. No
oxytocin	18-35	>25	2. Primary school	2 to 4	1. No	1. No	5. Four or more	6	39.5	12.7	>12g/dL	38.3	10	5	1.No	1.No	1. No	1. No	1. No	1. No	1. No	1. No	>=3500grams	<0.8	1. No	12	36.2	260	341.19	694.25	2. No	2. No	2. No	2. No	2. No	2. No
misoprostol	18-35	<25	2. Primary school	1	1. No	3. N/A	5. Four or more		38.5	12	>12g/dL	38	10	5	1.No	1.No	1. No	1. No	1. No	1. No	1. No	1. No	2500 - 3499grams	<0.8	1. No	13.3	37.1	250	286.53	319.66	2. No	2. No	2. No	2. No	2. No	2. No
misoprostol	18-35	<25	2. Primary school	1	1. No	3. N/A	4. Three times		40	14.1	>12g/dL	42.3	10	5	2.Yes	1.No	1. No	1. No	1. No	1. No	1. No	1. No	2500 - 3499grams	<0.8	1. No	13.2	39.3	300	384.98	465.56	2. No	2. No	2. No	2. No	2. No	2. No
oxytocin	18-35	>25	2. Primary school	1	1. No	3. N/A	5. Four or more		38.2	13.5	>12g/dL	40.6	15	5	1.No	1.No	1. No	1. No	2. Yes	1. No	1. No	1. No	2500 - 3499grams	<0.8	1. No	13.1	39.2	200	410.22	485.98	2. No	2. No	2. No	2. No	2. No	2. No
oxytocin	18-35	>25	3. Secondary school	2 to 4	1. No	1. No	5. Four or more	3	40	14.4	>12g/dL	43.6	10	6	1.No	1.No	1. No	1. No	1. No	1. No	1. No	1. No	2500 - 3499grams	<0.8	1. No	13.6	40.6	120	221.08	439.8	2. No	2. No	2. No	2. No	2. No	2. No
misoprostol	18-35	<25	3. Secondary school	2 to 4	1. No	1. No	4. Three times	2	40	11.4	<12g/dL	34.2	12	5	1.No	1.No	1. No	1. No	1. No	1. No	1. No	1. No	2500 - 3499grams	<0.8	1. No	10.3	30.6	70	136.8	490.17	2. No	2. No	2. No	2. No	2. No	2. No
oxytocin	18-35	<25	2. Primary school	1	1. No	3. N/A	5. Four or more		38.6	13.3	>12g/dL	40	21	5	2.Yes	1.No	1. No	1. No	1. No	1. No	1. No	1. No	>=3500grams	<0.8	1. No	12.6	37.5	150	222.16	360.79	2. No	2. No	2. No	2. No	2. No	2. No
oxytocin	18-35	<25	2. Primary school	2 to 4	1. No	1. No	4. Three times	3	38.4	12.4	>12g/dL	37.6	15	5	1.No	1.No	1. No	1. No	1. No	1. No	1. No	1. No	>=3500grams	<0.8	1. No	11.6	34.3	300	385.02	435.07	2. No	2. No	2. No	2. No	1. Yes	2. No
oxytocin	18-35	>25	3. Secondary school	2 to 4	2. Yes	1. No	5. Four or more	13	39	10.9	<12g/dL	33	10	5	1.No	1.No	1. No	1. No	2. Yes	1. No	1. No	1. No	<2500grams	<0.8	1. No	9.5	29.6	350	634.16	700.15	2. No	2. No	2. No	2. No	2. No	2. No
misoprostol	18-35	<25	2. Primary school	2 to 4	1. No	2. Yes	5. Four or more	4	39	12.8	>12g/dL	37.9	10	5	1.No	1.No	1. No	1. No	2. No	1. No	1. No	1. No	2500 - 3499grams	<0.8	1. No	12.5	37.4	200	281.7	321.37	2. No	2. No	2. No	2. No	2. No	2. No
oxytocin	18-35	>25	2. Primary school	2 to 4	2. Yes	1. No	5. Four or more	3	38	13.4	>12g/dL	38.4	10	5	1.No	1.No	1. No	1. No	1. No	2. Yes	1. No	1. No	<2500grams	<0.8	1. No	13	41.6	500	596.44	619.99	2. No	2. No	2. No	2. No	2. No	2. No
misoprostol	18-35	>25	2. Primary school	1	1. No	3. N/A	5. Four or more		38	11.6	<12g/dL	34.7	15	3	1.No	1.No	1. No	1. No	1. No	1. No	1. No	1. No	2500 - 3499grams	<0.8	1. No	11.4	34	250	294.7	330.78	2. No	2. No	2. No	2. No	2. No	2. No
oxytocin	18-35	<25	2. Primary school	2 to 4	1. No	1. No	3. Twice	5	40	13.1	>12g/dL	39.6	10	3	1.No	1.No	1. No	1. No	1. No	1. No	1. No	1. No	2500 - 3499grams	<0.8	1. No	13	38.1	100	125	200	2. No	2. No	2. No	2. No	2. No	1. Yes
oxytocin	18-35	>25	3. Secondary school	2 to 4	1. No	1. No	5. Four or more	1	40	15.5	>12g/dL	46.6	10	3	1.No	1.No	1. No	1. No	1. No	1. No	1. No	1. No	2500 - 3499grams	>=0.8	1. No	15.1	45	200	246.1	298.56	2. No	2. No	2. No	2. No	2. No	2. No
misoprostol	18-35	>25	1. No schololing	1	1. No	3. N/A	5. Four or more		39.6	14.1	>12g/dL	42.4	15	3	2.Yes	1.No	1. No	1. No	1. No	1. No	1. No	1. No	2500 - 3499grams	<0.8	1. No	13.5	40.7	100	198.68	317.8	2. No	2. No	2. No	2. No	2. No	2. No
oxytocin	18-35	>25	2. Primary school	>=5	1. No	1. No	3. Twice	11	40	13.5	>12g/dL	39.6	10	3	1.No	1.No	1. No	1. No	1. No	1. No	1. No	1. No	>=3500grams	<0.8	1. No	13.1	38.7	250	280.12	390.58	2. No	2. No	2. No	2. No	2. No	2. No
oxytocin	18-35	<25	2. Primary school	2 to 4	1. No	1. No	3. Twice	4	40	13.2	>12g/dL	39.3	10	5	1.No	1.No	1. No	1. No	1. No	1. No	1. No	1. No	>=3500grams	>=0.8	1. No	12.8	38.2	100	144.05	392.74	2. No	2. No	2. No	2. No	2. No	2. No
misoprostol	18-35	>25	2. Primary school	2 to 4	2. Yes	1. No	4. Three times	4	40	14.5	>12g/dL	42.8	10	5	1.No	1.No	1. No	1. No	1. No	1. No	1. No	1. No	2500 - 3499grams	<0.8	1. No	13.7	41.5	150	251.46	468.69	2. No	2. No	2. No	2. No	1. Yes	2. No
oxytocin	18-35	>25	3. Secondary school	2 to 4	1. No	1. No	3. Twice	3	40	14	>12g/dL	42.1	12	6	1.No	1.No	1. No	1. No	1. No	1. No	1. No	1. No	2500 - 3499grams	<0.8	1. No	13.8	41.7	70	123.1	174.79	2. No	2. No	2. No	2. No	1. Yes	2. No
oxytocin	18-35	>25	2. Primary school	2 to 4	2. Yes	1. No	5. Four or more	1	38.5	12.3	>12g/dL	37.2	10	5	1.No	1.No	1. No	1. No	1. No	1. No	1. No	1. No	>=3500grams	>=0.8	1. No	10.6	31.8	300	478.98	846.5	2. No	2. No	2. No	2. No	1. Yes	2. No
misoprostol	18-35	>25	2. Primary school	>=5	2. Yes	1. No	5. Four or more	6	40	9.5	<12g/dL	28.3	10	5	1.No	1.No	1. No	1. No	2. Yes	2. Yes	1. No	1. No	>=3500grams	>=0.8	1. No	9	26.9	300	352.18	473.87	2. No	2. No	2. No	2. No	2. No	2. No
misoprostol	18-35	>25	3. Secondary school	2 to 4	1. No	2. Yes	5. Four or more	3	40	12.7	>12g/dL	38.2	7	5	1.No	1.No	1. No	1. No	1. No	1. No	1. No	1. No	>=3500grams	>=0.8	1. No	12.2	37	80	209.23	387.91	2. No	2. No	2. No	2. No	1. Yes	2. No
misoprostol	18-35	>25	4. Vocational/ tertially school	2 to 4	1. No	1. No	4. Three times	3	40	12.3	>12g/dL	36.2	10	5	1.No	1.No	1. No	1. No	1. No	1. No	1. No	1. No	2500 - 3499grams	<0.8	1. No	11.6	33.1	70	131.48	272.87	2. No	2. No	2. No	2. No	2. No	2. No
oxytocin	18-35	>25	2. Primary school	2 to 4	1. No	2. Yes	4. Three times	4	40	13.3	>12g/dL	40.2	10	4	1.No	1.No	1. No	1. No	1. No	1. No	1. No	1. No	2500 - 3499grams	<0.8	1. No	12.7	37.7	50	99	227	2. No	2. No	2. No	2. No	1. Yes	2. No
oxytocin	18-35	>25	4. Vocational/ tertially school	1	1. No	3. N/A	5. Four or more		40	10.8	<12g/dL	32.3	15	3	2.Yes	1.No	1. No	1. No	1. No	1. No	1. No	1. No	2500 - 3499grams	<0.8	1. No	9.7	29.4	200	476.56	628.56	2. No	2. No	2. No	2. No	2. No	2. No
misoprostol	18-35	<25	2. Primary school	1	1. No	3. N/A	3. Twice		38.6	13.2	>12g/dL	40	15	3	1.No	1.No	1. No	1. No	1. No	1. No	1. No	1. No	2500 - 3499grams	<0.8	1. No	12.6	37.9	250	360.65	400.22	2. No	2. No	2. No	2. No	1. Yes	2. No
oxytocin	18-35	>25	2. Primary school	1	1. No	3. N/A			40	13.7	>12g/dL	41.2	15	5	1.No	1.No	1. No	1. No	1. No	1. No	1. No	1. No	>=3500grams	<0.8	1. No	13.1	39	300	351.78	443.93	2. No	2. No	2. No	2. No	2. No	2. No
misoprostol	18-35	<25	2. Primary school	1	1. No	3. N/A	5. Four or more		39	14.7	>12g/dL	43.6	15	3	2.Yes	1.No	1. No	1. No	1. No	1. No	1. No	1. No	2500 - 3499grams	<0.8	1. No	13.5	40.7	300	448.67	523.1	2. No	2. No	2. No	2. No	2. No	2. No
misoprostol	18-35	>25	3. Secondary school	1	1. No	3. N/A	4. Three times		39.5	12.8	>12g/dL	38.7	15	3	2.Yes	1.No	1. No	1. No	1. No	1. No	1. No	1. No	2500 - 3499grams	<0.8	1. No	12.1	36.4	200	267.14	452.51	2. No	2. No	2. No	2. No	2. No	2. No
oxytocin	18-35	<25	2. Primary school	1	1. No	3. N/A	5. Four or more		38.2	12.5	>12g/dL	37.6	20	5	1.No	1.No	1. No	1. No	1. No	1. No	1. No	1. No	2500 - 3499grams	<0.8	1. No	12.2	36.1	100	147.89	352.38	2. No	2. No	2. No	2. No	2. No	2. No
misoprostol	18-35	<25	2. Primary school	1	1. No	3. N/A	4. Three times		38.4	13.4	>12g/dL	40.3	19	4	2.Yes	1.No	1. No	1. No	1. No	1. No	1. No	1. No	2500 - 3499grams	<0.8	1. No	13.1	39.1	70	139.08	255.45	2. No	2. No	2. No	2. No	2. No	2. No
oxytocin	18-35	>25	4. Vocational/ tertially school	2 to 4	1. No	1. No	5. Four or more	3	40	12.8	>12g/dL	39	15	5	1.No	1.No	1. No	1. No	1. No	1. No	1. No	1. No	2500 - 3499grams	<0.8	1. No	11.7	35	80	166.7	292.48	2. No	2. No	2. No	2. No	2. No	2. No
misoprostol	18-35	<25	2. Primary school	1	1. No	3. N/A	4. Three times		38.6	13.1	>12g/dL	39.5	15	5	2.Yes	1.No	1. No	1. No	1. No	1. No	1. No	1. No	2500 - 3499grams	<0.8	1. No	12.9	39	110	210.21	273.72	2. No	2. No	2. No	2. No	1. Yes	2. No
oxytocin	18-35	>25	2. Primary school	1	1. No	3. N/A	4. Three times		38.3	12.7	>12g/dL	38.6	12	5	2.Yes	1.No	1. No	1. No	1. No	1. No	1. No	1. No	2500 - 3499grams	<0.8	1. No	12.1	36.6	150	187	315.16	2. No	2. No	2. No	2. No	2. No	2. No
misoprostol	18-35	>25	2. Primary school	1	1. No	3. N/A	5. Four or more		39.2	14	>12g/dL	41.3	26	5	2.Yes	1.No	1. No	1. No	1. No	1. No	1. No	1. No	2500 - 3499grams	<0.8	1. No	13.6	40.4	110	183.5	257.87	2. No	2. No	2. No	2. No	2. No	2. No
oxytocin	18-35	<25	2. Primary school	1	1. No	3. N/A	5. Four or more		38	13.3	>12g/dL	40.5	15	3	2.Yes	1.No	1. No	1. No	1. No	1. No	1. No	1. No	<2500grams	<0.8	1. No	12.3	36.6	350	392.61	483.68	2. No	2. No	2. No	2. No	1. Yes	2. No
oxytocin	18-35	>25	2. Primary school	2 to 4	1. No	1. No	5. Four or more	9	38	14.3	>12g/dL	41.8	10	3	1.No	1.No	1. No	1. No	1. No	1. No	1. No	1. No	2500 - 3499grams	<0.8	1. No	13.2	39.2	200	334.14	465.77	2. No	2. No	2. No	2. No	2. No	2. No
oxytocin	18-35	>25	2. Primary school	1	1. No	3. N/A	5. Four or more		38	13.5	>12g/dL	36.8	20	3	2.Yes	1.No	1. No	1. No	1. No	1. No	1. No	1. No	2500 - 3499grams	<0.8	1. No	12.4	35.8	300	444.23	587.27	2. No	2. No	2. No	2. No	2. No	2. No
misoprostol	18-35	<25	3. Secondary school	1	1. No	3. N/A	5. Four or more		38	12.5	>12g/dL	37.6	15	3	2.Yes	1.No	1. No	1. No	1. No	1. No	1. No	1. No	2500 - 3499grams	<0.8	1. No	11.8	35.8	250	395.71	527.81	2. No	2. No	2. No	2. No	2. No	2. No
misoprostol	18-35	>25	2. Primary school	2 to 4	2. Yes	1. No	5. Four or more	2	39	13.3	>12g/dL	39.4	10	3	1.No	1.No	1. No	1. No	1. No	1. No	1. No	1. No	<2500grams	<0.8	1. No	12.1	38.3	200	330.01	356.07	2. No	2. No	2. No	2. No	2. No	2. No
misoprostol	18-35	<25	2. Primary school	>=5	1. No	1. No	5. Four or more	3	40	13.2	>12g/dL	39.5	10	3	1.No	1.No	1. No	1. No	1. No	1. No	1. No	1. No	2500 - 3499grams	<0.8	1. No	11.9	35.9	200	295.79	359.29	2. No	2. No	2. No	2. No	2. No	1. Yes
oxytocin	18-35	<25	3. Secondary school	1	1. No	3. N/A	5. Four or more		39	13.9	>12g/dL	41.3	15	3	2.Yes	1.No	1. No	1. No	1. No	1. No	1. No	1. No	2500 - 3499grams	<0.8	1. No	12.9	38.6	200	251.49	301.27	2. No	2. No	2. No	2. No	1. Yes	2. No
misoprostol	18-35	>25	2. Primary school	2 to 4	1. No	1. No	5. Four or more	4	39.6	14.9	>12g/dL	44.6	10	3	1.No	1.No	1. No	1. No	1. No	1. No	1. No	1. No	2500 - 3499grams	<0.8	1. No	14.4	42.9	200	329.36	392.17	2. No	2. No	2. No	2. No	2. No	2. No
misoprostol	18-35	<25	4. Vocational/ tertially school	2 to 4	1. No	1. No	3. Twice	1	39	13	>12g/dL	39.3	10	3	1.No	1.No	1. No	1. No	2. No	1. No	1. No	1. No	2500 - 3499grams	<0.8	1. No	12.3	38	170	208.73	278.73	2. No	2. No	2. No	2. No	2. No	2. No
misoprostol	18-35	<25	2. Primary school	1	1. No	3. N/A	5. Four or more		38	10.1	<12g/dL	32.8	20	3	2.Yes	1.No	1. No	1. No	1. No	1. No	1. No	1. No	2500 - 3499grams	<0.8	1. No	9	29.8	300	541.55	791.56	2. No	2. No	2. No	2. No	2. No	2. No
oxytocin	18-35	<25	3. Secondary school	1	1. No	3. N/A	5. Four or more		39	12.7	>12g/dL	38.2	15	3	2.Yes	1.No	1. No	1. No	1. No	1. No	1. No	1. No	>=3500grams	>=0.8	1. No	11.6	35.1	320	513.12	688.64	2. No	2. No	2. No	2. No	1. Yes	2. No
oxytocin	18-35	<25	3. Secondary school	2 to 4	1. No	1. No	5. Four or more	2	38.5	13.3	>12g/dL	40.3	10	3	1.No	1.No	1. No	1. No	1. No	1. No	1. No	1. No	>=3500grams	<0.8	1. No	13	38.7	100	212.26	352.27	2. No	2. No	2. No	2. No	2. No	1. Yes
oxytocin	18-35	<25	2. Primary school	2 to 4	2. Yes	1. No	5. Four or more	3	39	12.7	>12g/dL	38.1	10	3	1.No	2.Yes	1. No	1. No	1. No	1. No	1. No	1. No	2500 - 3499grams	<0.8	1. No	10.1	29.8	400	532.06	765.59	2. No	2. No	2. No	2. No	2. No	2. No
misoprostol	18-35	<25	3. Secondary school	2 to 4	1. No	1. No	2.Once	2	38	15	>12g/dL	47.1	10	3	1.No	1.No	1. No	1. No	1. No	1. No	1. No	1. No	2500 - 3499grams	<0.8	1. No	14.3	45	150	283.93	317.88	2. No	2. No	2. No	2. No	2. No	2. No
misoprostol	18-35	<25	2. Primary school	2 to 4	2. Yes	1. No	4. Three times	2	38.2	13.3	>12g/dL	39.9	10	3	1.No	1.No	1. No	1. No	2. Yes	1. No	1. No	1. No	2500 - 3499grams	<0.8	1. No	12.4	36.9	300	351.95	374.95	2. No	2. No	2. No	2. No	2. No	2. No
oxytocin	18-35	>25	2. Primary school	>=5	1. No	2. Yes	3. Twice	3	40	14.5	>12g/dL	43.4	12	4	1.No	1.No	1. No	1. No	2. Yes	1. No	1. No	1. No	2500 - 3499grams	<0.8	1. No	13.7	41.6	100	231.28	406.03	2. No	2. No	2. No	2. No	2. No	2. No
oxytocin	18-35	<25	2. Primary school	2 to 4	1. No	1. No	4. Three times	3	40	12.8	>12g/dL	38.8	5	5	1.No	1.No	1. No	1. No	1. No	1. No	1. No	1. No	2500 - 3499grams	<0.8	1. No	11.6	37.7	70	131.12	203.16	2. No	2. No	2. No	2. No	1. Yes	2. No
oxytocin	18-35	>25	2. Primary school	1	1. No	3. N/A	5. Four or more		39.3	13.9	>12g/dL	41.5	21	6	2.Yes	1.No	1. No	1. No	1. No	1. No	1. No	1. No	2500 - 3499grams	<0.8	1. No	12.6	37.2	90	175	273.31	2. No	2. No	2. No	2. No	2. No	2. No
misoprostol	18-35	<25	3. Secondary school	2 to 4	2. Yes	2. Yes	4. Three times	1	38	13.9	>12g/dL	41.5	10	3	1.No	1.No	1. No	1. No	2. Yes	1. No	1. No	1. No	2500 - 3499grams	<0.8	1. No	12.8	38.5	250	315.38	375.3	2. No	2. No	2. No	2. No	2. No	1. Yes
oxytocin	18-35	<25	2. Primary school	2 to 4	2. Yes	1. No	5. Four or more	3	39	14.7	>12g/dL	44.1	10	3	1.No	1.No	1. No	1. No	1. No	1. No	1. No	1. No	>=3500grams	<0.8	1. No	14.1	42.1	200	284.01	388.88	2. No	2. No	2. No	2. No	2. No	2. No
misoprostol	18-35	>25	3. Secondary school	1	1. No	3. N/A	4. Three times		38.2	12.4	>12g/dL	38.5	10	3	2.Yes	1.No	1. No	1. No	2. Yes	1. No	1. No	1. No	2500 - 3499grams	<0.8	1. No	11.3	35.5	200	283.73	465.32	2. No	2. No	2. No	2. No	2. No	2. No
oxytocin	18-35	<25	1. No schololing	2 to 4	2. Yes	1. No	5. Four or more	3	38	14.3	>12g/dL	43	10	3	1.No	1.No	1. No	1. No	2. Yes	1. No	1. No	1. No	2500 - 3499grams	<0.8	1. No	14	42.1	100	184.54	284.54	2. No	2. No	2. No	2. No	2. No	2. No
misoprostol	18-35	<25	3. Secondary school	2 to 4	1. No	1. No	5. Four or more	2	40	13.3	>12g/dL	40.2	10	3	1.No	1.No	1. No	1. No	1. No	1. No	1. No	1. No	2500 - 3499grams	<0.8	1. No	12.7	38.1	200	244.49	321.19	1. Yes	2. No	2. No	2. No	2. No	2. No
misoprostol	18-35	<25	2. Primary school	2 to 4	1. No	1. No	5. Four or more	2	38	12.6	>12g/dL	38.2	10	3	1.No	1.No	1. No	1. No	1. No	1. No	1. No	1. No	<2500grams	<0.8	1. No	11.6	35.3	150	290.09	404.66	1. Yes	2. No	2. No	2. No	2. No	2. No
misoprostol	18-35	>25	4. Vocational/ tertially school	2 to 4	2. Yes	1. No	5. Four or more	2	38	12.2	>12g/dL	36.1	10	3	1.No	1.No	1. No	1. No	1. No	1. No	1. No	1. No	2500 - 3499grams	<0.8	1. No	12	35.8	200	208.27	216.27	1. Yes	2. No	2. No	2. No	2. No	2. No
misoprostol	18-35	<25	2. Primary school	1	1. No	3. N/A	4. Three times		38.5	12.1	>12g/dL	36.4	19	5	2.Yes	1.No	1. No	1. No	1. No	1. No	1. No	1. No	2500 - 3499grams	<0.8	1. No	11.8	35.7	80	147	232.78	1. Yes	2. No	2. No	2. No	1. Yes	2. No
oxytocin	18-35	<25	2. Primary school	1	1. No	3. N/A	5. Four or more		39.3	14.2	>12g/dL	42.6	26	6	2.Yes	1.No	1. No	1. No	1. No	1. No	1. No	1. No	2500 - 3499grams	<0.8	1. No	14	42.1	110	182.12	290.21	2. No	2. No	2. No	2. No	1. Yes	2. No
oxytocin	18-35	<25	2. Primary school	1	1. No	3. N/A	5. Four or more		38.6	12.9	>12g/dL	38.6	13	6	2.Yes	1.No	1. No	1. No	1. No	1. No	1. No	1. No	>=3500grams	<0.8	1. No	12.5	37.4	90	184.78	340.92	2. No	2. No	2. No	2. No	2. No	2. No
misoprostol	18-35	>25	2. Primary school	1	1. No	3. N/A	5. Four or more		39.3	13	>12g/dL	39	20	6	2.Yes	1.No	1. No	1. No	1. No	1. No	1. No	1. No	2500 - 3499grams	<0.8	1. No	12.6	37.9	80.31	128.39	336.52	2. No	2. No	2. No	2. No	1. Yes	2. No
oxytocin	18-35	<25	4. Vocational/ tertially school	1	1. No	3. N/A	5. Four or more		39.2	13.8	>12g/dL	41.8	10	4	1.No	1.No	1. No	1. No	1. No	1. No	1. No	1. No	2500 - 3499grams	<0.8	1. No	13.3	40	70	270.75	452.56	2. No	2. No	2. No	2. No	2. No	2. No
oxytocin	18-35	>25	2. Primary school	1	1. No	3. N/A	4. Three times		38	11.7	<12g/dL	35.4	10	3	1.No	2.Yes	1. No	1. No	1. No	1. No	1. No	1. No	2500 - 3499grams	<0.8	1. No	11.5	34.3	170	210.25	280.79	2. No	2. No	2. No	2. No	2. No	2. No
misoprostol	18-35	>25	2. Primary school	1	1. No	3. N/A	5. Four or more		39	12.6	>12g/dL	37.9	10	4	1.No	1.No	1. No	1. No	1. No	1. No	1. No	1. No	2500 - 3499grams	<0.8	1. No	12.3	37.1	300	320.33	391.12	1. Yes	2. No	2. No	2. No	2. No	2. No
misoprostol	18-35	<25	3. Secondary school	2 to 4	1. No	1. No	5. Four or more	2	39.6	13.3	>12g/dL	39.9	10	3	1.No	1.No	1. No	1. No	1. No	1. No	1. No	1. No	2500 - 3499grams	<0.8	1. No	12.5	37.7	175	194.97	225.05	2. No	2. No	2. No	2. No	1. Yes	2. No
oxytocin	18-35	>25	2. Primary school	1	1. No	3. N/A	5. Four or more		38.6	14.1	>12g/dL	42.5	23	5	2.Yes	1.No	1. No	1. No	1. No	1. No	1. No	1. No	<2500grams	<0.8	1. No	13.6	40.4	70	120.4	212.02	2. No	2. No	2. No	2. No	1. Yes	2. No
misoprostol	18-35	>25	4. Vocational/ tertially school	1	1. No	3. N/A	4. Three times		39.2	13.9	>12g/dL	41.7	19	12	2.Yes	1.No	1. No	1. No	1. No	1. No	1. No	1. No	>=3500grams	<0.8	1. No	13.6	40.8	100	191.23	276.22	2. No	2. No	2. No	2. No	1. Yes	2. No
oxytocin	18-35	>25	2. Primary school	2 to 4	1. No	1. No	3. Twice	3	40	14.3	>12g/dL	42.7	20	5	1.No	1.No	1. No	1. No	1. No	1. No	1. No	1. No	2500 - 3499grams	<0.8	1. No	13.7	41.2	90	177.9	264.38	2. No	2. No	2. No	2. No	2. No	2. No
misoprostol	18-35	<25	2. Primary school	2 to 4	1. No	1. No	2.Once	2	38	12.6	>12g/dL	38.1	10	3	1.No	1.No	1. No	1. No	1. No	2. Yes	1. No	1. No	2500 - 3499grams	<0.8	1. No	11.1	33.5	890	1025.63	1007.7	1. Yes	2. No	2. No	2. No	1. Yes	2. No
misoprostol	18-35	>25	2. Primary school	2 to 4	2. Yes	1. No	2.Once	3	39.2	11.8	<12g/dL	35.5	10	3	1.No	1.No	1. No	1. No	1. No	1. No	1. No	1. No	2500 - 3499grams	<0.8	1. No	11.3	33.8	350	493.42	448.63	1. Yes	2. No	2. No	2. No	1. Yes	2. No
misoprostol	18-35	<25	2. Primary school	1	1. No	3. N/A	5. Four or more		38.5	12.4	>12g/dL	37.4	15	3	2.Yes	1.No	1. No	1. No	1. No	1. No	1. No	1. No	2500 - 3499grams	<0.8	1. No	12.2	36.5	250	328.09	379.81	1. Yes	2. No	2. No	2. No	2. No	2. No
misoprostol	18-35	<25	2. Primary school	1	1. No	3. N/A	5. Four or more		39.6	14.6	>12g/dL	43.4	15	3	2.Yes	1.No	1. No	1. No	1. No	1. No	1. No	1. No	2500 - 3499grams	<0.8	1. No	13.5	40.5	250	419.34	525.68	1. Yes	2. No	2. No	2. No	2. No	2. No
misoprostol	18-35	>25	2. Primary school	1	1. No	3. N/A	3. Twice		38.1	10.7	<12g/dL	32.2	15	3	1.No	1.No	1. No	1. No	1. No	1. No	1. No	1. No	<2500grams	<0.8	1. No	9.1	27.3	250	303.55	323.76	2. No	2. No	2. No	2. No	1. Yes	2. No
oxytocin	18-35	<25	2. Primary school	2 to 4	1. No	1. No	5. Four or more	4	39.5	10.5	<12g/dL	31.6	10	3	1.No	1.No	1. No	1. No	1. No	1. No	1. No	1. No	2500 - 3499grams	<0.8	1. No	9.4	28.3	250	326.97	406.98	2. No	2. No	2. No	2. No	2. No	1. Yes
oxytocin	18-35	>25	2. Primary school	2 to 4	1. No	1. No	2.Once	3	38.6	12.7	>12g/dL	38.3	10	3	1.No	1.No	1. No	1. No	1. No	1. No	1. No	1. No	2500 - 3499grams	<0.8	1. No	12.1	36.4	105	135.6	271.8	2. No	2. No	2. No	2. No	2. No	2. No
misoprostol	18-35	>25	2. Primary school	1	1. No	3. N/A	5. Four or more		39.3	13.6	>12g/dL	41	23	6	2.Yes	1.No	1. No	1. No	1. No	1. No	1. No	1. No	>=3500grams	<0.8	1. No	12.6	38.1	150	202.1	458.98	1. Yes	2. No	2. No	2. No	1. Yes	2. No
oxytocin	18-35	>25	2. Primary school	1	1. No	3. N/A	4. Three times		38.6	14	>12g/dL	41.7	6	5	2.Yes	1.No	1. No	1. No	1. No	1. No	1. No	1. No	>=3500grams	<0.8	1. No	9.3	27.5	250	389	646.72	2. No	2. No	2. No	2. No	2. No	2. No
misoprostol	18-35	>25	2. Primary school	1	1. No	3. N/A	5. Four or more		39.6	13.1	>12g/dL	39.4	15	3	2.Yes	1.No	1. No	1. No	1. No	1. No	1. No	1. No	2500 - 3499grams	<0.8	1. No	12.2	36.7	200	283.45	527.6	1. Yes	2. No	2. No	2. No	2. No	2. No
oxytocin	18-35	<25	2. Primary school	1	1. No	3. N/A	5. Four or more		38.5	12.5	>12g/dL	37.9	10	3	2.Yes	1.No	1. No	1. No	1. No	1. No	1. No	1. No	2500 - 3499grams	>=0.8	1. No	12.1	36.6	150	215.76	311.23	2. No	2. No	2. No	2. No	2. No	2. No
oxytocin	18-35	>25	2. Primary school	2 to 4	1. No	1. No	4. Three times	4	40	9.3	<12g/dL	28.5	10	3	1.No	1.No	1. No	1. No	1. No	1. No	1. No	1. No	2500 - 3499grams	<0.8	1. No	8.8	26.5	300	313.71	355.81	2. No	2. No	2. No	2. No	2. No	2. No
oxytocin	18-35	>25	2. Primary school	1	1. No	3. N/A	3. Twice		38	11.9	<12g/dL	35.8	15	5	2.Yes	1.No	1. No	1. No	1. No	1. No	1. No	1. No	2500 - 3499grams	<0.8	1. No	11.7	35.1	200	285.63	491.51	2. No	2. No	2. No	2. No	2. No	2. No
misoprostol	18-35	<25	2. Primary school	1	1. No	3. N/A	5. Four or more		38	11.1	<12g/dL	33.8	15	3	1.No	1.No	1. No	1. No	1. No	1. No	1. No	1. No	2500 - 3499grams	<0.8	1. No	10.5	31.8	185	217.7	300.3	2. No	2. No	2. No	2. No	2. No	2. No
misoprostol	18-35	>25	2. Primary school	1	1. No	3. N/A	5. Four or more		38.1	10.9	<12g/dL	32.9	15	5	1.No	1.No	1. No	1. No	1. No	1. No	1. No	1. No	>=3500grams	<0.8	1. No	9.2	27.2	300	368.11	407.86	2. No	2. No	2. No	2. No	2. No	2. No
oxytocin	18-35	<25	2. Primary school	2 to 4	1. No	1. No	5. Four or more	2	38.3	14.5	>12g/dL	43.4	15	3	1.No	1.No	1. No	1. No	1. No	1. No	1. No	1. No	2500 - 3499grams	<0.8	1. No	13.1	39.1	200	413.17	626.8	2. No	2. No	2. No	2. No	2. No	2. No
oxytocin	18-35	<25	3. Secondary school	1	1. No	3. N/A	5. Four or more		38	14.8	>12g/dL	44.6	15	3	1.No	1.No	1. No	1. No	1. No	1. No	1. No	1. No	>=3500grams	>=0.8	1. No	14.6	44.3	200	261.31	341.34	2. No	2. No	2. No	2. No	2. No	2. No
oxytocin	18-35	>25	2. Primary school	1	1. No	3. N/A	3. Twice		38.3	14.9	>12g/dL	44.5	10	5	1.No	1.No	1. No	1. No	1. No	1. No	1. No	1. No	2500 - 3499grams	<0.8	1. No	14.4	43.9	150	218.09	312.62	2. No	2. No	2. No	2. No	1. Yes	2. No
oxytocin	18-35	<25	2. Primary school	1	1. No	3. N/A	4. Three times		38.6	13.8	>12g/dL	41.9	23	5	2.Yes	1.No	1. No	1. No	1. No	1. No	1. No	1. No	2500 - 3499grams	<0.8	1. No	13.6	41.3	70	91.47	120.63	2. No	2. No	2. No	2. No	2. No	2. No
misoprostol	18-35	<25	2. Primary school	>=5	2. Yes	3. N/A	4. Three times	3	40	13.7	>12g/dL	41.7	10	6	1.No	1.No	1. No	1. No	1. No	1. No	1. No	1. No	2500 - 3499grams	<0.8	1. No	12.2	37	50	299	430.02	2. No	2. No	2. No	2. No	2. No	1. Yes
misoprostol	18-35	<25	2. Primary school	2 to 4	1. No	1. No	5. Four or more	8	38.3	14.5	>12g/dL	42.4	10	5	1.No	1.No	1. No	1. No	1. No	1. No	1. No	1. No	>=3500grams	<0.8	1. No	13.4	40.5	250	346.48	467.5	2. No	2. No	2. No	2. No	2. No	2. No
oxytocin	18-35	<25	2. Primary school	2 to 4	1. No	1. No	5. Four or more	3	38	15.4	>12g/dL	46	10	3	1.No	1.No	1. No	1. No	1. No	1. No	1. No	1. No	2500 - 3499grams	<0.8	1. No	14.9	44.2	150	207.96	237.19	2. No	2. No	2. No	2. No	2. No	2. No
oxytocin	18-35	<25	3. Secondary school	2 to 4	1. No	1. No	5. Four or more	3	38.6	10.8	<12g/dL	32	10	3	1.No	1.No	1. No	1. No	2. Yes	1. No	1. No	1. No	2500 - 3499grams	<0.8	1. No	9.9	30	200	248.3	348.3	2. No	2. No	2. No	2. No	2. No	1. Yes
misoprostol	18-35	<25	2. Primary school	1	1. No	3. N/A	5. Four or more		38	10.3	<12g/dL	31.1	15	3	2.Yes	1.No	1. No	1. No	1. No	1. No	1. No	1. No	2500 - 3499grams	<0.8	1. No	9.7	30	200	325.46	408.5	1. Yes	2. No	2. No	2. No	2. No	2. No
misoprostol	18-35	>25	2. Primary school	2 to 4	1. No	1. No	5. Four or more	4	38.4	12.6	>12g/dL	37.6	10	3	1.No	1.No	1. No	1. No	1. No	1. No	1. No	1. No	>=3500grams	>=0.8	1. No	12.1	36.7	100	228.39	348.91	1. Yes	2. No	2. No	2. No	2. No	2. No
misoprostol	18-35	>25	2. Primary school	2 to 4	1. No	1. No	4. Three times	3	40	14.4	>12g/dL	43.7	7	5	1.No	1.No	1. No	1. No	1. No	1. No	1. No	1. No	2500 - 3499grams	<0.8	1. No	12.7	37.4	80	181.3	331.02	1. Yes	2. No	2. No	2. No	1. Yes	2. No
misoprostol	18-35	<25	2. Primary school	2 to 4	1. No	1. No	3. Twice	3	40	12.6	>12g/dL	38.2	10	5	1.No	1.No	1. No	1. No	1. No	1. No	1. No	1. No	2500 - 3499grams	<0.8	1. No	11.8	35.7	150	200.7	430.53	1. Yes	2. No	2. No	2. No	1. Yes	2. No
oxytocin	18-35	>25	2. Primary school	1	1. No	3. N/A	5. Four or more		39.3	13.7	>12g/dL	41.1	17	5	2.Yes	1.No	1. No	1. No	1. No	1. No	1. No	1. No	2500 - 3499grams	<0.8	1. No	12.6	37.6	100	161.1	235.4	2. No	2. No	2. No	2. No	2. No	2. No
oxytocin	18-35	>25	1. No schololing	2 to 4	1. No	1. No	5. Four or more	3	40	14.5	>12g/dL	43.5	10	4	1.No	1.No	1. No	1. No	1. No	1. No	1. No	1. No	>=3500grams	>=0.8	1. No	14.1	43.1	200	309	538.71	2. No	2. No	2. No	2. No	2. No	2. No
misoprostol	18-35	<25	2. Primary school	2 to 4	1. No	1. No	3. Twice	9	40	13.2	>12g/dL	39.4	7	4	1.No	1.No	1. No	1. No	1. No	1. No	1. No	1. No	2500 - 3499grams	<0.8	1. No	12.8	38.1	110	163	273.22	1. Yes	2. No	2. No	2. No	1. Yes	2. No
oxytocin	18-35	>25	2. Primary school	2 to 4	1. No	1. No	4. Three times	2	38.5	12	>12g/dL	36.7	10	3	1.No	1.No	1. No	1. No	1. No	1. No	1. No	1. No	2500 - 3499grams	<0.8	1. No	11.7	35	150	309.6	384.7	2. No	2. No	2. No	2. No	2. No	2. No
oxytocin	18-35	<25	3. Secondary school	2 to 4	1. No	2. Yes	3. Twice	4	39.5	12.6	>12g/dL	36.4	10	3	1.No	1.No	1. No	1. No	2. Yes	1. No	1. No	1. No	>=3500grams	<0.8	1. No	12.1	36.6	180	214.77	265.42	2. No	2. No	2. No	2. No	2. No	1. Yes
misoprostol	18-35	<25	2. Primary school	2 to 4	1. No	2. Yes	5. Four or more	2	39	11.2	<12g/dL	33.3	10	3	1.No	1.No	1. No	1. No	1. No	1. No	1. No	1. No	2500 - 3499grams	<0.8	1. No	11	33.1	250	337.76	461.71	2. No	2. No	2. No	2. No	1. Yes	2. No
oxytocin	18-35	>25	4. Vocational/ tertially school	1	1. No	3. N/A	5. Four or more		38.5	13.4	>12g/dL	40.1	20	5	2.Yes	1.No	1. No	1. No	1. No	1. No	1. No	1. No	2500 - 3499grams	<0.8	1. No	12.9	38.4	100	169	282.62	2. No	2. No	2. No	2. No	1. Yes	2. No
misoprostol	18-35	>25	2. Primary school	2 to 4	1. No	1. No	4. Three times	3	40	12	>12g/dL	36.1	15	5	1.No	1.No	1. No	1. No	1. No	1. No	1. No	1. No	2500 - 3499grams	<0.8	1. No	12	35.8	70	129.3	261.46	2. No	2. No	2. No	2. No	1. Yes	2. No
oxytocin	18-35	<25	2. Primary school	1	1. No	3. N/A	5. Four or more		39.3	13.1	>12g/dL	39.4	15	4	1.No	1.No	1. No	1. No	1. No	1. No	1. No	1. No	2500 - 3499grams	<0.8	1. No	12.4	37.4	50	100.18	397.95	2. No	2. No	2. No	2. No	2. No	2. No
oxytocin	18-35	<25	2. Primary school	2 to 4	1. No	1. No	5. Four or more	3	39	13.8	>12g/dL	41.8	10	5	1.No	1.No	1. No	1. No	1. No	1. No	1. No	1. No	2500 - 3499grams	<0.8	1. No	13.2	40	150	182.18	244.93	1. Yes	2. No	2. No	2. No	2. No	2. No
misoprostol	18-35	<25	2. Primary school	2 to 4	1. No	1. No	5. Four or more	2	39.1	12.9	>12g/dL	39.4	10	3	1.No	1.No	1. No	1. No	1. No	2. Yes	1. No	1. No	2500 - 3499grams	<0.8	1. No	12.1	36.2	500	573.79	624.34	2. No	2. No	2. No	2. No	1. Yes	2. No
misoprostol	18-35	>25	2. Primary school	2 to 4	2. Yes	1. No	5. Four or more	1	40	11.5	<12g/dL	34.2	10	3	1.No	1.No	1. No	1. No	1. No	1. No	1. No	1. No	>=3500grams	>=0.8	1. No	11.1	33.2	200	309.48	382.17	2. No	2. No	2. No	2. No	1. Yes	1. Yes
oxytocin	18-35	<25	2. Primary school	2 to 4	1. No	1. No	5. Four or more	4	39	11.8	<12g/dL	34.1	10	3	1.No	1.No	1. No	1. No	1. No	1. No	1. No	1. No	2500 - 3499grams	<0.8	1. No	11	32.3	300	379.86	472.98	2. No	2. No	2. No	2. No	1. Yes	2. No
oxytocin	18-35	>25	2. Primary school	2 to 4	1. No	1. No	4. Three times	3	40	13.5	>12g/dL	41	10	5	1.No	1.No	1. No	1. No	1. No	1. No	1. No	1. No	2500 - 3499grams	<0.8	1. No	12.8	38.6	100	160.7	327.1	2. No	2. No	2. No	2. No	2. No	2. No
oxytocin	18-35	>25	2. Primary school	1	1. No	3. N/A	5. Four or more		38.2	14.4	>12g/dL	43.8	21	4	1.No	1.No	1. No	1. No	1. No	1. No	1. No	1. No	2500 - 3499grams	<0.8	1. No	14.2	42.5	80	167.77	234.89	2. No	2. No	2. No	2. No	2. No	2. No
misoprostol	18-35	<25	2. Primary school	2 to 4	1. No	1. No	5. Four or more	4	40	13	>12g/dL	38.9	15	6	1.No	1.No	1. No	1. No	1. No	1. No	1. No	1. No	2500 - 3499grams	<0.8	1. No	13	38.5	80	208.04	273.73	2. No	2. No	2. No	2. No	1. Yes	2. No
misoprostol	18-35	<25	3. Secondary school	2 to 4	1. No	1. No	4. Three times	3	40	14.3	>12g/dL	42.7	15	3	1.No	1.No	1. No	1. No	1. No	1. No	1. No	1. No	2500 - 3499grams	<0.8	1. No	14.1	42	120	216.77	329.79	2. No	2. No	2. No	2. No	1. Yes	2. No
misoprostol	18-35	>25	4. Vocational/ tertially school	1	1. No	3. N/A	5. Four or more		39.2	13.5	>12g/dL	40.8	29	6	1.No	1.No	1. No	1. No	1. No	1. No	1. No	1. No	2500 - 3499grams	<0.8	1. No	12.5	38.7	150	212.77	429.47	2. No	2. No	2. No	2. No	1. Yes	2. No
oxytocin	18-35	>25	3. Secondary school	1	1. No	3. N/A	5. Four or more		39.21	13.7	>12g/dL	41.5	15	5	1.No	1.No	1. No	1. No	1. No	1. No	1. No	1. No	>=3500grams	<0.8	1. No	12.2	36.4	50	78.77	339.48	2. No	2. No	2. No	2. No	2. No	2. No
oxytocin	18-35	<25	3. Secondary school	2 to 4	1. No	1. No	4. Three times	2	40	12.6	>12g/dL	37.3	15	5	1.No	1.No	1. No	1. No	1. No	1. No	1. No	1. No	2500 - 3499grams	<0.8	1. No	12.3	36.3	90	142.77	213.03	1. Yes	2. No	2. No	2. No	2. No	2. No
oxytocin	18-35	>25	2. Primary school	2 to 4	1. No	1. No	5. Four or more	3	40	13.2	>12g/dL	39.5	15	5	1.No	1.No	1. No	1. No	1. No	1. No	1. No	1. No	>=3500grams	>=0.8	1. No	12.6	37.6	100	240.2	321.3	1. Yes	2. No	2. No	2. No	2. No	2. No
oxytocin	18-35	>25	2. Primary school	1	1. No	3. N/A	5. Four or more		39.2	11.1	<12g/dL	33.4	5	4	2.Yes	1.No	1. No	1. No	1. No	1. No	1. No	1. No	2500 - 3499grams	<0.8	1. No	9.8	28.8	110	160.1	258.63	1. Yes	2. No	2. No	2. No	2. No	2. No
misoprostol	18-35	>25	3. Secondary school	2 to 4	1. No	2. Yes	4. Three times	3	40	15.6	>12g/dL	46.6	15	5	1.No	1.No	1. No	1. No	1. No	1. No	1. No	1. No	>=3500grams	<0.8	1. No	14.3	43.3	150	216.2	492.83	1. Yes	2. No	2. No	2. No	1. Yes	2. No
misoprostol	18-35	>25	3. Secondary school	2 to 4	1. No	1. No	5. Four or more	9	40	14.1	>12g/dL	42.4	15	4	1.No	1.No	1. No	1. No	1. No	1. No	1. No	1. No	2500 - 3499grams	<0.8	1. No	13.8	41.9	80	169.06	316.16	1. Yes	2. No	2. No	2. No	1. Yes	2. No
oxytocin	18-35	>25	2. Primary school	1	1. No	3. N/A	4. Three times		39.2	13.4	>12g/dL	40.2	10	5	2.Yes	1.No	1. No	1. No	1. No	1. No	1. No	1. No	2500 - 3499grams	<0.8	1. No	12.4	36.2	120	217.68	377.18	1. Yes	2. No	2. No	2. No	2. No	2. No
misoprostol	18-35	<25	2. Primary school	2 to 4	1. No	1. No	4. Three times	3	40	12.6	>12g/dL	38.3	10	5	1.No	1.No	1. No	1. No	1. No	1. No	1. No	1. No	2500 - 3499grams	<0.8	1. No	11.8	35.1	80	159	426.35	1. Yes	2. No	2. No	2. No	1. Yes	2. No
misoprostol	18-35	<25	3. Secondary school	1	1. No	3. N/A	4. Three times		38.5	14.6	>12g/dL	43.9	16	4	1.No	1.No	1. No	1. No	1. No	1. No	1. No	1. No	2500 - 3499grams	<0.8	1. No	13.5	41.3	50	169.2	626.87	1. Yes	2. No	2. No	2. No	1. Yes	2. No
oxytocin	18-35	>25	2. Primary school	2 to 4	2. Yes	2. Yes	4. Three times	2	40	13.3	>12g/dL	40.6	10	3	1.No	1.No	1. No	1. No	2. Yes	1. No	1. No	1. No	>=3500grams	<0.8	1. No	12.7	38.1	80	161.18	310.12	1. Yes	2. No	2. No	2. No	1. Yes	1. Yes
misoprostol	18-35	>25	3. Secondary school	>=5	2. Yes	2. Yes	5. Four or more	9	38	12.7	>12g/dL	36.3	10	5	1.No	1.No	1. No	1. No	1. No	1. No	1. No	1. No	>=3500grams	>=0.8	1. No	12.4	36.3	60	141.2	297.04	1. Yes	2. No	2. No	2. No	1. Yes	2. No
misoprostol	18-35	<25	2. Primary school	2 to 4	1. No	1. No	5. Four or more	3	38.5	13.1	>12g/dL	38.7	10	3	1.No	1.No	1. No	1. No	1. No	1. No	1. No	1. No	2500 - 3499grams	<0.8	1. No	12.3	36.4	250	306.15	468.78	1. Yes	2. No	2. No	2. No	2. No	2. No
oxytocin	18-35	<25	3. Secondary school	2 to 4	1. No	1. No	5. Four or more	2	38	14.4	>12g/dL	43.2	15	3	1.No	1.No	1. No	1. No	1. No	1. No	1. No	1. No	2500 - 3499grams	<0.8	1. No	13.7	40.2	50	174.16	372.1	1. Yes	2. No	2. No	2. No	2. No	2. No
misoprostol	18-35	>25	2. Primary school	2 to 4	1. No	1. No	5. Four or more	6	39	14.3	>12g/dL	42.8	10	5	1.No	1.No	1. No	1. No	1. No	1. No	1. No	1. No	2500 - 3499grams	<0.8	1. No	12.1	35.8	200	317.4	509.7	1. Yes	2. No	2. No	2. No	2. No	2. No
oxytocin	18-35	>25	3. Secondary school	2 to 4	1. No	1. No	5. Four or more	5	40	13.6	>12g/dL	41.2	10	3	1.No	1.No	1. No	1. No	1. No	1. No	1. No	1. No	>=3500grams	<0.8	1. No	12.1	36	500	540.12	613.67	1. Yes	2. No	2. No	2. No	2. No	2. No
oxytocin	18-35	<25	2. Primary school	2 to 4	1. No	1. No	5. Four or more	4	40	13.1	>12g/dL	39.2	10	3	1.No	1.No	1. No	1. No	1. No	2. Yes	1. No	1. No	>=3500grams	<0.8	1. No	12	35.8	200	324.76	564.28	1. Yes	2. No	2. No	2. No	2. No	2. No
misoprostol	18-35	<25	4. Vocational/ tertially school	1	1. No	3. N/A	5. Four or more		38.2	14.1	>12g/dL	42.6	15	3	2.Yes	1.No	1. No	1. No	1. No	1. No	1. No	1. No	2500 - 3499grams	<0.8	1. No	12.4	36.8	150	257.29	545.65	1. Yes	2. No	2. No	2. No	1. Yes	2. No
misoprostol	18-35	<25	2. Primary school	2 to 4	1. No	1. No	4. Three times	3	38.5	13.2	>12g/dL	39.5	10	3	1.No	1.No	1. No	1. No	1. No	1. No	1. No	1. No	2500 - 3499grams	<0.8	1. No	12.7	38.4	200	271.64	393.49	1. Yes	2. No	2. No	2. No	1. Yes	2. No
misoprostol	18-35	<25	2. Primary school	1	1. No	3. N/A	5. Four or more		38.5	13.2	>12g/dL	40.1	10	3	1.No	1.No	1. No	1. No	1. No	1. No	1. No	1. No	2500 - 3499grams	<0.8	1. No	11.3	33.6	200	293.2	343.38	1. Yes	2. No	2. No	2. No	1. Yes	2. No
misoprostol	18-35	<25	4. Vocational/ tertially school	2 to 4	1. No	2. Yes	5. Four or more	3	39	12.2	>12g/dL	36.8	10	5	1.No	1.No	1. No	1. No	1. No	2. Yes	1. No	1. No	>=3500grams	<0.8	1. No	11.1	33.7	450	629.26	789.57	1. Yes	2. No	2. No	2. No	1. Yes	2. No
misoprostol	18-35	<25	2. Primary school	1	1. No	3. N/A			38	10.4	<12g/dL	30.9	15	3	2.Yes	1.No	1. No	1. No	1. No	1. No	1. No	1. No	2500 - 3499grams	<0.8	1. No	8.6	26.2	250	337.98	407.89	1. Yes	2. No	2. No	2. No	1. Yes	2. No
oxytocin	18-35	<25	2. Primary school	2 to 4	1. No	1. No	5. Four or more	2	39.6	9.3	<12g/dL	28.9	10	3	1.No	1.No	1. No	1. No	1. No	1. No	1. No	1. No	2500 - 3499grams	<0.8	1. No	8.5	26	200	324.61	413.06	1. Yes	2. No	2. No	2. No	2. No	2. No
oxytocin	18-35	<25	2. Primary school	1	1. No	3. N/A	5. Four or more		39	12.3	>12g/dL	36.5	15	3	1.No	1.No	1. No	1. No	1. No	1. No	1. No	1. No	2500 - 3499grams	<0.8	1. No	11.9	36	150	339.12	368.9	1. Yes	2. No	2. No	2. No	2. No	2. No
oxytocin	18-35	<25	2. Primary school	1	1. No	3. N/A	5. Four or more		39.2	12.3	>12g/dL	37.3	23	5	1.No	1.No	1. No	1. No	1. No	1. No	1. No	1. No	2500 - 3499grams	<0.8	1. No	10.5	31.3	380	478.11	702.01	1. Yes	2. No	2. No	2. No	2. No	2. No
oxytocin	>35	>25	2. Primary school	>=5	2. Yes	1. No		7	39.5	12.3	>12g/dL	36.5	10	3	1.No	1.No	1. No	1. No	2. Yes	1. No	1. No	1. No	2500 - 3499grams	<0.8	1. No	11.4	34.4	200	414.63	514.33	1. Yes	2. No	2. No	2. No	1. Yes	1. Yes
oxytocin	18-35	<25	3. Secondary school	2 to 4	1. No	1. No	5. Four or more	3	38.6	13.7	>12g/dL	41.3	10	3	1.No	1.No	1. No	1. No	2. Yes	1. No	1. No	1. No	2500 - 3499grams	<0.8	1. No	13.1	39.3	200	289	329.07	1. Yes	2. No	2. No	2. No	2. No	1. Yes
oxytocin	18-35	<25	2. Primary school	2 to 4	1. No	1. No	5. Four or more	3	39.6	13.3	>12g/dL	39.9	10	3	1.No	1.No	1. No	1. No	2. Yes	1. No	1. No	1. No	<2500grams	<0.8	1. No	12.9	39.1	250	305.34	362.64	1. Yes	2. No	2. No	2. No	2. No	1. Yes
misoprostol	18-35	>25	3. Secondary school	2 to 4	1. No	1. No	5. Four or more	3	39	13.2	>12g/dL	39.6	10	3	1.No	1.No	1. No	1. No	1. No	1. No	1. No	1. No	>=3500grams	<0.8	1. No	12.8	38.8	250	281.28	374.19	1. Yes	2. No	2. No	2. No	1. Yes	2. No
oxytocin	18-35	<25	3. Secondary school	1	1. No	3. N/A	5. Four or more		38.5	14.1	>12g/dL	41.8	15	3	1.No	1.No	1. No	1. No	1. No	1. No	1. No	1. No	2500 - 3499grams	<0.8	1. No	13.7	41.2	169	248.37	348.37	1. Yes	2. No	2. No	2. No	1. Yes	2. No
oxytocin	>35	>25	2. Primary school	>=5	2. Yes	1. No	5. Four or more	5	40	13.5	>12g/dL	42.1	10	5	1.No	1.No	1. No	1. No	1. No	1. No	1. No	1. No	>=3500grams	>=0.8	1. No	12.4	37.4	171	237.28	327.28	1. Yes	2. No	2. No	2. No	2. No	1. Yes
oxytocin	18-35	<25	3. Secondary school	2 to 4	2. Yes	1. No	5. Four or more	2	39	11.6	<12g/dL	34.6	10	3	1.No	1.No	1. No	1. No	2. Yes	1. No	1. No	1. No	2500 - 3499grams	<0.8	1. No	10.6	32.2	50	150.98	256.41	1. Yes	2. No	2. No	2. No	1. Yes	1. Yes
misoprostol	18-35	<25	3. Secondary school	2 to 4	2. Yes	1. No	3. Twice	6	38.2	12.7	>12g/dL	37.8	10	3	1.No	1.No	1. No	1. No	1. No	1. No	1. No	1. No	2500 - 3499grams	<0.8	1. No	12.3	37.1	200	319.84	411.71	1. Yes	2. No	2. No	2. No	2. No	2. No
misoprostol	18-35	<25	4. Vocational/ tertially school	1	1. No	3. N/A	5. Four or more		38	12.5	>12g/dL	37.8	10	3	1.No	1.No	1. No	1. No	1. No	1. No	1. No	1. No	>=3500grams	<0.8	1. No	12.1	36.2	150	216.24	322.4	1. Yes	2. No	2. No	2. No	2. No	2. No
misoprostol	18-35	<25	2. Primary school	2 to 4	1. No	1. No	5. Four or more	3	38	11.6	<12g/dL	34.5	10	3	1.No	1.No	1. No	1. No	1. No	1. No	1. No	1. No	2500 - 3499grams	<0.8	1. No	11.2	33.1	200	245.41	283.6	1. Yes	2. No	2. No	2. No	2. No	2. No
misoprostol	18-35	<25	3. Secondary school	1	1. No	3. N/A	5. Four or more		38.2	13	>12g/dL	36.6	10	3	1.No	1.No	1. No	1. No	2. Yes	1. No	1. No	1. No	2500 - 3499grams	<0.8	1. No	11.8	35	250	403.01	553.23	1. Yes	2. No	2. No	2. No	1. Yes	1. Yes
misoprostol	18-35	<25	3. Secondary school	1	1. No	3. N/A	5. Four or more		38.5	8.9	<12g/dL	26.9	10	3	1.No	1.No	1. No	1. No	1. No	2. Yes	1. No	1. No	<2500grams	<0.8	1. No	7.7	23	450	499.75	569.75	1. Yes	2. No	2. No	2. No	2. No	2. No
oxytocin	18-35	<25	3. Secondary school	2 to 4	1. No	1. No	4. Three times	3	40	13.3	>12g/dL	39.3	12	4	1.No	1.No	1. No	1. No	1. No	1. No	1. No	1. No	2500 - 3499grams	<0.8	1. No	12.6	38.2	100	290	425.2	1. Yes	2. No	2. No	2. No	2. No	2. No
oxytocin	18-35	<25	2. Primary school	2 to 4	1. No	2. Yes	5. Four or more	4	39	13.2	>12g/dL	39.5	21	3	1.No	1.No	1. No	1. No	1. No	2. Yes	1. No	1. No	>=3500grams	<0.8	1. No	12.1	36.6	500	659.62	739.31	1. Yes	2. No	2. No	2. No	1. Yes	2. No
misoprostol	18-35	>25	2. Primary school	1	1. No	3. N/A	5. Four or more		38.4	13	>12g/dL	39.1	15	5	1.No	1.No	1. No	1. No	1. No	1. No	1. No	1. No	2500 - 3499grams	<0.8	1. No	11	33.1	300	399.2	451.91	1. Yes	2. No	2. No	2. No	1. Yes	1. Yes
misoprostol	18-35	<25	2. Primary school	1	1. No	3. N/A	4. Three times		38	11.3	<12g/dL	34.4	15	3	2.Yes	1.No	1. No	1. No	1. No	1. No	1. No	1. No	2500 - 3499grams	<0.8	1. No	9.8	29.6	250	364.52	490.21	1. Yes	2. No	2. No	2. No	1. Yes	2. No
misoprostol	18-35	<25	2. Primary school	2 to 4	1. No	2. Yes	5. Four or more	2	39.5	12.7	>12g/dL	38	10	3	1.No	1.No	1. No	1. No	1. No	1. No	1. No	1. No	>=3500grams	<0.8	1. No	11.9	36	350	407.81	467.82	1. Yes	2. No	2. No	2. No	2. No	2. No
misoprostol	18-35	<25	2. Primary school	1	1. No	3. N/A	5. Four or more		39	12.6	>12g/dL	38.2	10	3	1.No	1.No	1. No	1. No	2. Yes	1. No	1. No	1. No	2500 - 3499grams	>=0.8	1. No	11.9	35.8	200	219.38	340.59	1. Yes	2. No	2. No	2. No	2. No	1. Yes
misoprostol	18-35	<25	2. Primary school	1	1. No	3. N/A	3. Twice		39.2	11.5	<12g/dL	35.3	15	3	1.No	1.No	1. No	1. No	1. No	1. No	1. No	1. No	2500 - 3499grams	<0.8	1. No	10.7	33.6	150	267.89	347.53	1. Yes	2. No	2. No	2. No	2. No	2. No
misoprostol	18-35	>25	3. Secondary school	2 to 4	1. No	1. No	4. Three times	2	40	13.8	>12g/dL	42.1	15	4	1.No	1.No	1. No	1. No	1. No	1. No	1. No	1. No	2500 - 3499grams	<0.8	1. No	13.4	39.3	100	193.1	384.49	1. Yes	2. No	2. No	2. No	1. Yes	2. No
misoprostol	>35	>25	2. Primary school	>=5	1. No	2. Yes	4. Three times	7	40	12.6	>12g/dL	38.5	29	5	1.No	1.No	1. No	1. No	1. No	1. No	1. No	1. No	>=3500grams	>=0.8	1. No	12.2	36.9	120	293.9	452.03	1. Yes	2. No	2. No	2. No	1. Yes	2. No
oxytocin	18-35	<25	2. Primary school	1	1. No	3. N/A	5. Four or more		38.3	13.5	>12g/dL	40.4	15	3	2.Yes	1.No	1. No	1. No	1. No	1. No	1. No	1. No	2500 - 3499grams	<0.8	1. No	12.1	36.6	250	397.62	418.44	1. Yes	2. No	2. No	2. No	2. No	2. No
misoprostol	18-35	<25	3. Secondary school	2 to 4	1. No	2. Yes	5. Four or more	7	38	11.9	<12g/dL	34.7	10	3	1.No	1.No	1. No	1. No	1. No	2. Yes	1. No	1. No	2500 - 3499grams	>=0.8	1. No	10	30.7	500	510.59	587.45	1. Yes	2. No	2. No	2. No	1. Yes	2. No
oxytocin	18-35	<25	1. No schololing	>=5	2. Yes	2. Yes	3. Twice	3	40	13	>12g/dL	38.3	10	3	1.No	1.No	1. No	1. No	1. No	1. No	1. No	1. No	>=3500grams	<0.8	1. No	12.8	39	200	250.37	350.37	1. Yes	2. No	2. No	2. No	2. No	2. No
oxytocin	18-35	<25	2. Primary school		1. No	3. N/A	3. Twice		38	15.1	>12g/dL	45.7	15	3	1.No	1.No	1. No	1. No	1. No	1. No	1. No	1. No	2500 - 3499grams	<0.8	1. No	15.8	47.5	150	180.3	228.19	1. Yes	2. No	2. No	2. No	2. No	2. No
oxytocin	18-35	>25	2. Primary school	2 to 4	1. No	1. No	4. Three times	4	40	12.9	>12g/dL	39	10	5	1.No	1.No	1. No	1. No	1. No	1. No	1. No	1. No	2500 - 3499grams	<0.8	1. No	12.7	38.5	100	170	314.58	1. Yes	2. No	2. No	2. No	1. Yes	2. No
oxytocin	18-35	>25	2. Primary school	>=5	2. Yes	1. No	5. Four or more	3	40	15	>12g/dL	48.2	12	4	1.No	1.No	1. No	1. No	1. No	1. No	1. No	1. No	>=3500grams	>=0.8	1. No	14.7	42.6	50	161.3	351	1. Yes	2. No	2. No	2. No	2. No	2. No
oxytocin	18-35	<25	3. Secondary school	1	1. No	3. N/A	5. Four or more		38	15.3	>12g/dL	43.7	10	3	1.No	1.No	1. No	1. No	1. No	1. No	1. No	1. No	2500 - 3499grams	<0.8	1. No	16.5	49.1	150	225.47	263.52	1. Yes	2. No	2. No	2. No	2. No	2. No
misoprostol	18-35	<25	3. Secondary school	2 to 4	1. No	1. No	5. Four or more	2	39	11.6	<12g/dL	35.6	10	5	1.No	1.No	1. No	1. No	1. No	1. No	1. No	1. No	2500 - 3499grams	<0.8	1. No	11.2	35.1	150	486.27	489.95	1. Yes	2. No	2. No	2. No	2. No	2. No
oxytocin	18-35	<25	3. Secondary school	1	1. No	3. N/A	4. Three times		38.5	12.2	>12g/dL	38.1	15	3	1.No	1.No	1. No	1. No	1. No	1. No	1. No	1. No	2500 - 3499grams	<0.8	1. No	12.5	38.2	150	181.46	243.24	1. Yes	2. No	2. No	2. No	2. No	2. No
oxytocin	18-35	>25	2. Primary school	2 to 4	2. Yes	1. No	3. Twice	3	39.5	12.1	>12g/dL	35.8	10	5	1.No	1.No	1. No	1. No	1. No	1. No	1. No	1. No	>=3500grams	>=0.8	1. No	12.5	36.5	200	270.11	368.57	1. Yes	2. No	2. No	2. No	2. No	2. No
misoprostol	18-35	>25	3. Secondary school	2 to 4	2. Yes	1. No	3. Twice	5	40	14	>12g/dL	44.4	7	4	1.No	1.No	1. No	1. No	1. No	1. No	1. No	1. No	>=3500grams	<0.8	1. No	14.5	42.3	40	165.78	236.2	1. Yes	2. No	2. No	2. No	1. Yes	2. No
misoprostol	18-35	>25	2. Primary school	2 to 4	1. No	2. Yes	4. Three times	5	40	14.7	>12g/dL	44.4	10	5	1.No	1.No	1. No	1. No	1. No	1. No	1. No	1. No	>=3500grams	>=0.8	1. No	14	42.6	70	252	413.63	1. Yes	2. No	2. No	2. No	1. Yes	2. No
oxytocin	18-35	>25	3. Secondary school	2 to 4	1. No	3. N/A	5. Four or more		38	13.4	>12g/dL	39.9	10	3	2.Yes	1.No	1. No	1. No	1. No	1. No	1. No	1. No	>=3500grams	<0.8	1. No	12	36.4	150	173.69	279.14	1. Yes	2. No	2. No	2. No	1. Yes	2. No
misoprostol	18-35	<25	2. Primary school	2 to 4	1. No	1. No	5. Four or more	3	39.1	12.9	>12g/dL	38.9	10	3	1.No	1.No	1. No	1. No	1. No	1. No	1. No	1. No	2500 - 3499grams	<0.8	1. No	11.8	36	200	294.14	337.06	1. Yes	2. No	2. No	2. No	2. No	2. No
misoprostol	18-35	<25	5. University	2 to 4	1. No	1. No	5. Four or more		38	13.9	>12g/dL	41.4	10	3	1.No	1.No	1. No	1. No	1. No	1. No	1. No	1. No	2500 - 3499grams	<0.8	1. No	13.5	45.3	150	306.84	464.98	1. Yes	2. No	2. No	2. No	2. No	2. No
misoprostol	18-35	<25	2. Primary school	2 to 4	1. No	1. No	5. Four or more	4	39	10	<12g/dL	31.8	10	5	1.No	1.No	1. No	1. No	2. Yes	1. No	1. No	1. No	2500 - 3499grams	<0.8	1. No	8.7	24.7	280	397.49	457.64	1. Yes	2. No	2. No	1. Yes	2. No	2. No
misoprostol	18-35	<25	2. Primary school	>=5	2. Yes	1. No	2.Once	3	40	12.6	>12g/dL	37.2	10	3	1.No	1.No	1. No	1. No	1. No	1. No	1. No	1. No	2500 - 3499grams	<0.8	1. No	12.6	38.2	200	279.96	366.58	1. Yes	2. No	2. No	2. No	2. No	2. No
oxytocin	18-35	<25	2. Primary school	>=5	2. Yes	1. No	5. Four or more	3	38	13.7	>12g/dL	44.7	10	3	1.No	1.No	1. No	1. No	1. No	1. No	1. No	1. No	>=3500grams	<0.8	1. No	13.2	40.3	200	269.79	308.93	1. Yes	2. No	2. No	2. No	1. Yes	2. No
oxytocin	18-35	>25	2. Primary school	1	1. No	3. N/A	5. Four or more		39.2	13.9	>12g/dL	42.3	10	5	1.No	1.No	1. No	1. No	1. No	1. No	1. No	1. No	2500 - 3499grams	<0.8	1. No	13.7	42.2	80	162.44	265.84	2. No	2. No	2. No	2. No	2. No	2. No
oxytocin	18-35	>25	2. Primary school	>=5	2. Yes	1. No	3. Twice	10	40	14.2	>12g/dL	42.9	15	5	1.No	1.No	1. No	1. No	1. No	1. No	1. No	1. No	2500 - 3499grams	<0.8	1. No	13.1	40.2	70	111.13	201.7	2. No	2. No	2. No	2. No	2. No	2. No
oxytocin	18-35	<25	2. Primary school	1	1. No	3. N/A	4. Three times		39.2	12.3	>12g/dL	40.8	16	4	1.No	1.No	1. No	1. No	1. No	1. No	1. No	1. No	>=3500grams	<0.8	1. No	12.2	39.5	90	208	328.35	2. No	2. No	2. No	2. No	2. No	2. No
misoprostol	18-35	<25	2. Primary school	2 to 4	1. No	1. No	5. Four or more	1	40	13.1	>12g/dL	42.3	10	3	1.No	1.No	1. No	1. No	1. No	1. No	1. No	1. No	2500 - 3499grams	<0.8	1. No	12.6	38.6	150	220.08	297.44	2. No	2. No	2. No	2. No	1. Yes	2. No
oxytocin	18-35	<25	2. Primary school	2 to 4	1. No	1. No	5. Four or more	3	38	10.9	<12g/dL	33	10	3	1.No	1.No	1. No	1. No	1. No	1. No	1. No	1. No	<2500grams	<0.8	1. No	10.7	33.2	200	270.18	307.28	2. No	2. No	2. No	2. No	1. Yes	2. No
oxytocin	18-35	<25	3. Secondary school	2 to 4	1. No	1. No	3. Twice	3	40	12.5	>12g/dL	37.9	10	3	1.No	1.No	1. No	1. No	1. No	1. No	1. No	1. No	>=3500grams	<0.8	1. No	12	35.8	200	282.07	333	2. No	2. No	2. No	2. No	2. No	2. No
misoprostol	>35	<25	2. Primary school	>=5	2. Yes	1. No	4. Three times	3	40	11.9	<12g/dL	37.3	10	4	1.No	1.No	1. No	1. No	1. No	1. No	1. No	1. No	2500 - 3499grams	<0.8	1. No	11.8	39.1	200	298.99	404.33	2. No	2. No	2. No	2. No	1. Yes	2. No
misoprostol	18-35	<25	4. Vocational/ tertially school	2 to 4	1. No	1. No	5. Four or more	3	40	12.4	>12g/dL	37	19	4	1.No	1.No	1. No	1. No	1. No	1. No	1. No	1. No	>=3500grams	<0.8	1. No	12	35.4	80	151.8	494.58	2. No	2. No	2. No	2. No	1. Yes	2. No
misoprostol	18-35	<25	2. Primary school	1	1. No	3. N/A	5. Four or more		38	11	<12g/dL	32.6	15	3	2.Yes	1.No	1. No	1. No	1. No	1. No	1. No	1. No	<2500grams	<0.8	1. No	11	32.2	200	340.53	450.31	2. No	2. No	2. No	2. No	1. Yes	1. Yes
oxytocin	18-35	>25	3. Secondary school	>=5	1. No	1. No	5. Four or more	1	40	13.7	>12g/dL	41.2	12	5	1.No	1.No	1. No	1. No	1. No	1. No	1. No	1. No	>=3500grams	>=0.8	1. No	13.2	39.7	70	168.88	453.8	2. No	2. No	2. No	2. No	1. Yes	2. No
oxytocin	18-35	<25	3. Secondary school	2 to 4	2. Yes	1. No	4. Three times	4	40	12.8	>12g/dL	39.3	15	5	1.No	1.No	1. No	1. No	1. No	1. No	1. No	1. No	>=3500grams	<0.8	1. No	12.2	35.5	100	203.85	378.4	2. No	2. No	2. No	2. No	1. Yes	2. No
oxytocin	18-35	>25	2. Primary school	1	1. No	3. N/A	3. Twice		39	12.1	>12g/dL	37.6	10	4	1.No	1.No	1. No	1. No	1. No	1. No	1. No	1. No	2500 - 3499grams	<0.8	1. No	11	34.5	100	198.21	353.61	2. No	2. No	2. No	2. No	2. No	2. No
misoprostol	18-35	>25	2. Primary school	2 to 4	1. No	1. No	4. Three times	3	40	13.1	>12g/dL	41.3	10	5	1.No	1.No	1. No	1. No	1. No	1. No	1. No	1. No	2500 - 3499grams	<0.8	1. No	11.1	34.5	150	569.49	744.19	2. No	2. No	2. No	2. No	1. Yes	2. No
oxytocin	18-35	>25	4. Vocational/ tertially school	>=5	1. No	2. Yes	5. Four or more	3	40	12.4	>12g/dL	37	16	5	1.No	1.No	1. No	1. No	1. No	1. No	1. No	1. No	>=3500grams	>=0.8	1. No	12.1	36	80	207	548.05	2. No	2. No	2. No	2. No	2. No	2. No
oxytocin	18-35	<25	2. Primary school	2 to 4	1. No	1. No	5. Four or more	9	39	12.6	>12g/dL	37.1	10	3	1.No	1.No	1. No	1. No	1. No	1. No	1. No	1. No	2500 - 3499grams	<0.8	1. No	12.4	35.2	200	279.8	381.97	2. No	2. No	2. No	2. No	1. Yes	2. No
misoprostol	18-35	<25	3. Secondary school	1	1. No	2. Yes	5. Four or more		38	9.1	<12g/dL	27.8	15	3	2.Yes	1.No	1. No	1. No	1. No	1. No	1. No	1. No	2500 - 3499grams	<0.8	1. No	8.5	25	250	345.84	407.77	2. No	2. No	2. No	2. No	2. No	1. Yes
misoprostol	18-35	>25	2. Primary school	1	1. No	3. N/A	4. Three times		38.5	14	>12g/dL	42	15	5	2.Yes	1.No	1. No	1. No	1. No	1. No	1. No	1. No	2500 - 3499grams	<0.8	1. No	13	39.2	100	170.2	455.44	2. No	2. No	2. No	2. No	1. Yes	2. No
oxytocin	18-35	>25	2. Primary school	1	1. No	3. N/A	4. Three times		39.2	13.3	>12g/dL	40.2	10	5	2.Yes	1.No	1. No	1. No	1. No	1. No	1. No	1. No	2500 - 3499grams	<0.8	1. No	11.4	34.4	100	181.45	333.14	2. No	2. No	2. No	2. No	2. No	2. No
misoprostol	18-35	>25	2. Primary school	1	1. No	3. N/A	5. Four or more		39.1	12.5	>12g/dL	38.2	15	4	2.Yes	1.No	1. No	1. No	1. No	1. No	1. No	1. No	2500 - 3499grams	<0.8	1. No	12.4	37.2	100	180.33	406.56	2. No	2. No	2. No	2. No	2. No	2. No
oxytocin	18-35	<25	2. Primary school	2 to 4	1. No	1. No	5. Four or more	3	38	12.8	>12g/dL	38.5	10	3	1.No	1.No	1. No	1. No	1. No	1. No	1. No	1. No	2500 - 3499grams	<0.8	1. No	11.7	37.5	500	510.6	526.82	2. No	2. No	2. No	2. No	2. No	1. Yes
misoprostol	18-35	<25	2. Primary school	1	1. No	3. N/A	4. Three times		40	11.8	<12g/dL	34.7	15	3	2.Yes	1.No	1. No	1. No	1. No	1. No	1. No	1. No	>=3500grams	<0.8	1. No	8.1	24.3	200	277.91	388.96	2. No	2. No	2. No	2. No	1. Yes	2. No
misoprostol	18-35	<25	2. Primary school	2 to 4	2. Yes	1. No	5. Four or more	1	39.2	11.4	<12g/dL	34.7	10	3	1.No	1.No	1. No	1. No	1. No	1. No	1. No	1. No	2500 - 3499grams	<0.8	1. No	10.8	33.2	100	141.83	182.19	2. No	2. No	2. No	2. No	2. No	2. No
oxytocin	18-35	>25	2. Primary school	1	1. No	3. N/A	5. Four or more		38	11.8	<12g/dL	34.3	15	3	1.No	1.No	1. No	1. No	1. No	1. No	1. No	1. No	2500 - 3499grams	<0.8	1. No	11.5	34.1	100	167	200	2. No	2. No	2. No	2. No	2. No	2. No
misoprostol	18-35	<25	2. Primary school	2 to 4	1. No	1. No	5. Four or more	5	39	11.6	<12g/dL	35.7	10	3	1.No	1.No	1. No	1. No	1. No	1. No	1. No	1. No	2500 - 3499grams	<0.8	1. No	10.7	33.5	200	279.98	350.92	2. No	2. No	2. No	2. No	2. No	2. No
oxytocin	18-35	>25	1. No schololing	>=5	2. Yes	1. No	3. Twice	4	40	12.8	>12g/dL	39.2	10	4	1.No	1.No	1. No	1. No	1. No	1. No	1. No	1. No	2500 - 3499grams	<0.8	1. No	12.3	35.1	80	178.1	207.3	2. No	2. No	2. No	2. No	1. Yes	2. No
misoprostol	18-35	>25	3. Secondary school	2 to 4	1. No	1. No	5. Four or more	2	38	11	<12g/dL	33.8	10	3	1.No	1.No	1. No	1. No	1. No	1. No	1. No	1. No	2500 - 3499grams	<0.8	1. No	9.5	29.4	200	361.51	461.83	1. Yes	2. No	2. No	2. No	1. Yes	2. No
oxytocin	18-35	>25	2. Primary school	2 to 4	1. No	1. No	4. Three times	3	39.5	14.2	>12g/dL	43.2	10	3	1.No	1.No	1. No	1. No	1. No	1. No	1. No	1. No	2500 - 3499grams	<0.8	1. No	13.8	41.6	150	177.98	282.53	1. Yes	2. No	2. No	2. No	2. No	2. No
misoprostol	18-35	<25	2. Primary school	2 to 4	1. No	1. No	5. Four or more	4	38.5	11.8	<12g/dL	34.6	10	3	1.No	1.No	1. No	1. No	1. No	1. No	1. No	1. No	2500 - 3499grams	<0.8	1. No	11.2	32.3	250	369.14	463.41	1. Yes	2. No	2. No	2. No	1. Yes	2. No
oxytocin	18-35	>25	4. Vocational/ tertially school	2 to 4	1. No	1. No	5. Four or more	5	39	12.8	>12g/dL	37.9	10	3	1.No	1.No	1. No	1. No	1. No	1. No	1. No	1. No	2500 - 3499grams	<0.8	1. No	13.1	39.4	150	213.2	270.23	1. Yes	2. No	2. No	2. No	2. No	2. No
misoprostol	18-35	<25	2. Primary school	>=5	2. Yes	1. No	2.Once	2	40	10.5	<12g/dL	33	13	5	1.No	1.No	1. No	1. No	1. No	1. No	1. No	1. No	2500 - 3499grams	<0.8	1. No	9.7	31	50	82.6	279.1	1. Yes	2. No	2. No	2. No	1. Yes	2. No
oxytocin	18-35	>25	2. Primary school	1	1. No	3. N/A	5. Four or more		38.5	13.8	>12g/dL	40.4	10	5	1.No	1.No	1. No	1. No	1. No	1. No	1. No	1. No	2500 - 3499grams	<0.8	1. No	13.8	38.5	70	149.9	297.91	1. Yes	2. No	2. No	2. No	2. No	2. No
oxytocin	18-35	<25	3. Secondary school	1	1. No	3. N/A	5. Four or more		38	11.3	<12g/dL	34	10	3	1.No	1.No	1. No	1. No	1. No	2. Yes	1. No	1. No	2500 - 3499grams	<0.8	1. No	9.4	27.9	600	747.15	807.96	1. Yes	2. No	2. No	2. No	1. Yes	2. No
misoprostol	18-35	<25	3. Secondary school	1	1. No	3. N/A	5. Four or more		38.1	13.1	>12g/dL	39.4	10	3	1.No	1.No	1. No	1. No	1. No	1. No	1. No	1. No	2500 - 3499grams	<0.8	1. No	12.4	32.7	217	385.96	418.68	1. Yes	2. No	2. No	2. No	1. Yes	2. No
misoprostol	18-35	>25	3. Secondary school	1	1. No	3. N/A	5. Four or more		39	14.1	>12g/dL	41.1	10	3	1.No	1.No	1. No	1. No	1. No	1. No	1. No	1. No	2500 - 3499grams	<0.8	1. No	13.7	40.3	150	177.12	292.18	1. Yes	2. No	2. No	2. No	2. No	2. No
misoprostol	18-35	<25	3. Secondary school	1	1. No	3. N/A	5. Four or more		38.2	12.9	>12g/dL	39.1	10	3	1.No	1.No	1. No	1. No	1. No	1. No	1. No	1. No	>=3500grams	<0.8	1. No	12.3	38.1	189	321.81	489.79	1. Yes	2. No	2. No	2. No	1. Yes	2. No
oxytocin	18-35	>25	2. Primary school	1	1. No	3. N/A	4. Three times		39.2	12.3	>12g/dL	37.2	16	5	1.No	1.No	1. No	1. No	1. No	1. No	1. No	1. No	2500 - 3499grams	<0.8	1. No	10.4	30.2	100	198.8	295.79	2. No	2. No	2. No	2. No	2. No	2. No
oxytocin	18-35	<25	2. Primary school	>=5	2. Yes	1. No	3. Twice	3	39	11.8	<12g/dL	36.2	10	3	1.No	1.No	1. No	1. No	1. No	1. No	1. No	1. No	2500 - 3499grams	<0.8	1. No	11.2	34.1	250	450.77	554.55	2. No	2. No	2. No	2. No	1. Yes	2. No
oxytocin	18-35	>25	4. Vocational/ tertially school	2 to 4	1. No	1. No	5. Four or more	2	38.5	13.8	>12g/dL	41.1	10	3	1.No	1.No	1. No	1. No	1. No	1. No	1. No	1. No	2500 - 3499grams	<0.8	1. No	12.7	37.7	150	246.81	352.31	2. No	2. No	2. No	2. No	2. No	2. No
misoprostol	18-35	>25	4. Vocational/ tertially school	1	1. No	3. N/A	5. Four or more		38	12	>12g/dL	36.8	10	3	1.No	1.No	1. No	1. No	1. No	1. No	1. No	1. No	2500 - 3499grams	<0.8	1. No	12.6	38.6	176	286.3	378.73	1. Yes	2. No	2. No	2. No	1. Yes	2. No
oxytocin	18-35	<25	2. Primary school	2 to 4	1. No	1. No	3. Twice	3	40	13	>12g/dL	39.8	20	5	1.No	1.No	1. No	1. No	1. No	1. No	1. No	1. No	2500 - 3499grams	<0.8	1. No	13	39.3	80	160.09	267.18	2. No	2. No	2. No	2. No	1. Yes	2. No
oxytocin	18-35	<25	4. Vocational/ tertially school	2 to 4	1. No	1. No	5. Four or more	7	40	12.8	>12g/dL	38	15	5	1.No	1.No	1. No	1. No	1. No	1. No	1. No	1. No	2500 - 3499grams	<0.8	1. No	11.5	35.4	100	194.55	465.91	2. No	2. No	2. No	2. No	2. No	2. No
oxytocin	18-35	>25	2. Primary school	2 to 4	1. No	1. No	5. Four or more	3	38	13.9	>12g/dL	41.4	10	3	1.No	1.No	1. No	1. No	2. Yes	1. No	1. No	1. No	2500 - 3499grams	<0.8	1. No	13	38.7	200	379.59	425.14	2. No	2. No	2. No	2. No	1. Yes	1. Yes
oxytocin	18-35	>25	4. Vocational/ tertially school	2 to 4	1. No	1. No	5. Four or more	8	39	13.9	>12g/dL	41.9	10	3	1.No	1.No	1. No	1. No	1. No	1. No	1. No	1. No	>=3500grams	<0.8	1. No	13.4	40.7	150	318.96	353.3	2. No	2. No	2. No	2. No	2. No	2. No
misoprostol	18-35	>25	4. Vocational/ tertially school	2 to 4	1. No	2. Yes	5. Four or more	2	39.2	10	<12g/dL	32.2	10	3	1.No	1.No	1. No	1. No	1. No	1. No	1. No	1. No	2500 - 3499grams	<0.8	1. No	8.3	26.7	150	419.46	572.7	1. Yes	2. No	2. No	2. No	1. Yes	2. No
misoprostol	18-35	<25	2. Primary school	1	1. No	3. N/A	5. Four or more		38	14.7	>12g/dL	42.1	10	3	1.No	1.No	1. No	1. No	1. No	1. No	1. No	1. No	2500 - 3499grams	<0.8	1. No	13.9	41.1	197	323.94	389.65	1. Yes	2. No	2. No	2. No	2. No	2. No
oxytocin	18-35	<25	2. Primary school	2 to 4	1. No	1. No	3. Twice	2	38.5	14.4	>12g/dL	42	10	3	1.No	1.No	1. No	1. No	1. No	1. No	1. No	1. No	>=3500grams	<0.8	1. No	13.2	39.4	215	392.14	439.24	1. Yes	2. No	2. No	2. No	2. No	2. No
misoprostol	18-35	>25	2. Primary school	2 to 4	1. No	1. No	3. Twice	1	40	13	>12g/dL	38.4	10	5	1.No	1.No	1. No	1. No	1. No	1. No	1. No	1. No	>=3500grams	>=0.8	1. No	12.1	37.1	100	199.53	470.55	1. Yes	2. No	2. No	2. No	2. No	2. No
misoprostol	18-35	<25	3. Secondary school	>=5	2. Yes	1. No	3. Twice	4	40	16.4	>12g/dL	50.6	10	5	1.No	1.No	1. No	1. No	1. No	1. No	1. No	1. No	>=3500grams	<0.8	1. No	12.3	37.5	70	121.42	318.75	1. Yes	2. No	2. No	2. No	2. No	2. No
oxytocin	>35	>25	2. Primary school	2 to 4	1. No	1. No	5. Four or more	3	40	14.7	>12g/dL	43.3	15	5	1.No	1.No	1. No	1. No	1. No	1. No	1. No	1. No	>=3500grams	>=0.8	1. No	13.3	39.7	89	181.4	532.82	2. No	2. No	2. No	2. No	2. No	2. No
oxytocin	18-35	<25	3. Secondary school	1	1. No	3. N/A	5. Four or more		39	13.9	>12g/dL	42	10	3	1.No	1.No	1. No	1. No	1. No	1. No	1. No	1. No	2500 - 3499grams	<0.8	1. No	13.1	38.5	211	283.28	443.56	2. No	2. No	2. No	2. No	2. No	2. No
misoprostol	18-35	<25	2. Primary school	1	1. No	3. N/A	5. Four or more		38.2	13.5	>12g/dL	39.8	10	3	2.Yes	1.No	1. No	1. No	1. No	1. No	1. No	1. No	2500 - 3499grams	<0.8	1. No	10.8	32	179	350.13	460.87	1. Yes	2. No	2. No	2. No	2. No	2. No
misoprostol	18-35	<25	3. Secondary school	>=5	2. Yes	1. No	4. Three times	9	40	12.2	>12g/dL	35.8	10	3	1.No	1.No	1. No	1. No	1. No	1. No	1. No	1. No	2500 - 3499grams	<0.8	1. No	11.5	35.3	243	504.04	542.09	1. Yes	2. No	2. No	2. No	2. No	2. No
misoprostol	18-35	>25	2. Primary school	2 to 4	1. No	2. Yes	5. Four or more	4	39.2	12	>12g/dL	37.4	10	3	1.No	1.No	1. No	1. No	1. No	1. No	1. No	1. No	2500 - 3499grams	<0.8	1. No	11.2	35.4	211	350.85	453.13	1. Yes	2. No	2. No	2. No	2. No	2. No
oxytocin	18-35	>25	2. Primary school	1	1. No	3. N/A	4. Three times		38.5	13.6	>12g/dL	40.6	10	5	1.No	1.No	1. No	1. No	1. No	1. No	1. No	1. No	2500 - 3499grams	<0.8	1. No	12	35.7	98	200.11	491.29	2. No	2. No	2. No	2. No	2. No	2. No
oxytocin	18-35	<25	2. Primary school	2 to 4	1. No	1. No	5. Four or more	4	38	11.6	<12g/dL	34.4	10	3	1.No	1.No	1. No	1. No	1. No	1. No	1. No	1. No	<2500grams	<0.8	1. No	10.5	32	213	376.99	467.94	2. No	2. No	2. No	2. No	2. No	2. No
misoprostol	18-35	<25	3. Secondary school	1	1. No	1. No	5. Four or more		39	13.4	>12g/dL	39.6	15	3	2.Yes	1.No	1. No	1. No	1. No	1. No	1. No	1. No	2500 - 3499grams	<0.8	1. No	12.1	36.8	158	344.1	577.25	2. No	2. No	2. No	2. No	1. Yes	2. No
oxytocin	18-35	>25	3. Secondary school	1	1. No	3. N/A	5. Four or more		39	14.4	>12g/dL	43.1	15	23	1.No	1.No	2. Yes	1. No	1. No	1. No	1. No	1. No	2500 - 3499grams	<0.8	1. No	13.2	39.4	176	350.63	641.66	2. No	2. No	2. No	2. No	2. No	2. No
oxytocin	18-35	<25	2. Primary school	1	1. No	3. N/A	5. Four or more		39.6	15.2	>12g/dL	45.7	15	3	2.Yes	1.No	1. No	1. No	1. No	1. No	1. No	1. No	2500 - 3499grams	<0.8	1. No	14.5	43.8	230	378.72	390.93	2. No	2. No	2. No	2. No	1. Yes	2. No
misoprostol	18-35	>25	3. Secondary school	2 to 4	1. No	1. No	4. Three times	3	39.2	12.8	>12g/dL	39.2	10	3	1.No	1.No	1. No	1. No	1. No	1. No	1. No	1. No	>=3500grams	<0.8	1. No	11.7	35.8	258	440.48	522.18	2. No	2. No	2. No	2. No	2. No	2. No
misoprostol	18-35	>25	2. Primary school	1	1. No	3. N/A	5. Four or more		39.2	11.7	<12g/dL	35.1	20	5	2.Yes	1.No	1. No	1. No	1. No	1. No	1. No	1. No	<2500grams	<0.8	1. No	10.9	32.7	50	189.06	315	2. No	2. No	2. No	2. No	2. No	2. No
misoprostol	18-35	<25	2. Primary school	1	1. No	3. N/A	5. Four or more		39.2	13.6	>12g/dL	41	21	4	2.Yes	1.No	1. No	1. No	1. No	1. No	1. No	1. No	2500 - 3499grams	<0.8	1. No	12.9	37.6	70	290.13	366.03	2. No	2. No	2. No	2. No	1. Yes	2. No
oxytocin	18-35	>25	2. Primary school	1	1. No	3. N/A	5. Four or more		38.5	12.7	>12g/dL	39	16	4	2.Yes	1.No	1. No	1. No	1. No	1. No	1. No	1. No	>=3500grams	<0.8	1. No	12.3	38.1	120	218.1	299.65	2. No	2. No	2. No	2. No	1. Yes	2. No
oxytocin	18-35	>25	2. Primary school	2 to 4	1. No	1. No	3. Twice	2	40	13	>12g/dL	40	15	5	1.No	1.No	1. No	1. No	1. No	1. No	1. No	1. No	2500 - 3499grams	<0.8	1. No	13.4	40.6	90	139.68	214.85	2. No	2. No	2. No	2. No	2. No	2. No
oxytocin	18-35	<25	3. Secondary school	2 to 4	1. No	1. No	5. Four or more	8	39	13.3	>12g/dL	41.3	10	3	1.No	1.No	1. No	1. No	1. No	1. No	1. No	1. No	2500 - 3499grams	<0.8	1. No	13.5	41.6	147	259.39	338.31	2. No	2. No	2. No	2. No	2. No	2. No
misoprostol	18-35	>25	4. Vocational/ tertially school	1	1. No	3. N/A	5. Four or more		38	14.3	>12g/dL	43.1	15	3	2.Yes	1.No	1. No	1. No	1. No	1. No	1. No	1. No	2500 - 3499grams	<0.8	1. No	13.4	39.9	150	205.41	353.81	2. No	2. No	2. No	2. No	2. No	1. Yes
misoprostol	18-35	>25	2. Primary school	1	1. No	3. N/A	4. Three times		38.6	12.7	>12g/dL	39.6	20	5	2.Yes	1.No	1. No	1. No	1. No	1. No	1. No	1. No	2500 - 3499grams	<0.8	1. No	12.3	36.3	70	187.1	383.19	2. No	2. No	2. No	2. No	2. No	2. No
misoprostol	18-35	>25	2. Primary school	1	1. No	3. N/A	5. Four or more		39.2	14.6	>12g/dL	44.1	19	6	2.Yes	1.No	1. No	1. No	1. No	1. No	1. No	1. No	2500 - 3499grams	<0.8	1. No	10.1	31.4	100	198.22	406.65	2. No	2. No	2. No	2. No	1. Yes	2. No
misoprostol	18-35	<25	3. Secondary school	1	1. No	3. N/A	5. Four or more		38	12.1	>12g/dL	36.1	15	3	1.No	1.No	1. No	1. No	1. No	1. No	1. No	1. No	2500 - 3499grams	<0.8	1. No	11.2	35.7	250	354.63	472.38	2. No	2. No	2. No	2. No	1. Yes	2. No
oxytocin	18-35	<25	2. Primary school	2 to 4	1. No	1. No	4. Three times	9	39	10.8	<12g/dL	32.5	10	3	1.No	1.No	1. No	1. No	1. No	1. No	1. No	1. No	>=3500grams	<0.8	1. No	10.2	32.3	150	260.17	369.94	2. No	2. No	2. No	2. No	2. No	2. No
oxytocin	18-35	>25	3. Secondary school	2 to 4	1. No	1. No	5. Four or more	3	40	14.2	>12g/dL	41.8	10	3	1.No	1.No	1. No	1. No	1. No	1. No	1. No	1. No	<2500grams	<0.8	1. No	13.2	39.6	243	362.74	457.73	2. No	2. No	2. No	2. No	2. No	2. No
misoprostol	18-35	<25	3. Secondary school	1	1. No	3. N/A	5. Four or more		38	12.7	>12g/dL	38.1	15	3	2.Yes	1.No	1. No	1. No	1. No	1. No	1. No	1. No	2500 - 3499grams	<0.8	1. No	12.4	37.3	145	260.65	426.55	2. No	2. No	2. No	2. No	2. No	2. No
oxytocin	18-35	>25	2. Primary school	1	1. No	3. N/A	5. Four or more		39.3	13.3	>12g/dL	41.1	10	5	1.No	1.No	1. No	1. No	1. No	1. No	1. No	1. No	2500 - 3499grams	<0.8	1. No	13	40.1	50	70.8	189.74	2. No	2. No	2. No	2. No	2. No	2. No
misoprostol	18-35	>25	3. Secondary school	2 to 4	2. Yes	1. No	4. Three times	4	40	14.8	>12g/dL	44.5	5	4	1.No	1.No	1. No	1. No	1. No	1. No	1. No	1. No	2500 - 3499grams	<0.8	1. No	14.5	43.5	30	55.2	233.45	2. No	2. No	2. No	2. No	1. Yes	2. No
oxytocin	18-35	>25	2. Primary school	1	1. No	3. N/A	5. Four or more		39.1	15.4	>12g/dL	46.7	15	3	1.No	1.No	1. No	1. No	1. No	1. No	1. No	1. No	2500 - 3499grams	<0.8	1. No	14.8	44.3	40	86.24	226.31	2. No	2. No	2. No	2. No	1. Yes	2. No
oxytocin	18-35	<25	2. Primary school	1	1. No	3. N/A	5. Four or more		38	13.3	>12g/dL	39.8	15	3	1.No	1.No	1. No	1. No	1. No	1. No	1. No	1. No	2500 - 3499grams	<0.8	1. No	12.8	38.4	159	264.92	357.3	2. No	2. No	2. No	2. No	2. No	2. No
misoprostol	18-35	>25	3. Secondary school	1	1. No	3. N/A	5. Four or more		39	12.5	>12g/dL	37.9	19	3	1.No	1.No	1. No	1. No	1. No	1. No	1. No	1. No	<2500grams	<0.8	1. No	11.7	35.3	172	246.02	338.23	2. No	2. No	2. No	2. No	2. No	2. No
oxytocin	18-35	>25	3. Secondary school	2 to 4	1. No	2. Yes	4. Three times	2	40	13.7	>12g/dL	42.2	10	6	2.Yes	1.No	1. No	1. No	1. No	1. No	1. No	1. No	2500 - 3499grams	<0.8	1. No	13.1	40	100	204.1	339	2. No	2. No	2. No	2. No	1. Yes	2. No
misoprostol	18-35	<25	2. Primary school	1	1. No	3. N/A	4. Three times		39.2	12.8	>12g/dL	39.2	10	5	2.Yes	1.No	1. No	1. No	1. No	1. No	1. No	1. No	2500 - 3499grams	<0.8	1. No	11.8	36.1	187	288.1	469.21	2. No	2. No	2. No	2. No	2. No	2. No
misoprostol	18-35	<25	3. Secondary school	2 to 4	2. Yes	1. No	5. Four or more	2	40	12.7	>12g/dL	40.3	10	5	1.No	1.No	1. No	1. No	1. No	1. No	1. No	1. No	>=3500grams	<0.8	1. No	12.3	38.1	168	270.53	454.64	2. No	2. No	2. No	2. No	2. No	2. No
oxytocin	18-35	<25	3. Secondary school	1	1. No	3. N/A	5. Four or more		38	14.4	>12g/dL	43	15	3	2.Yes	1.No	1. No	1. No	1. No	1. No	1. No	1. No	2500 - 3499grams	<0.8	1. No	10.9	31.5	269	382.02	454.64	2. No	2. No	2. No	2. No	2. No	2. No
misoprostol	18-35	>25	3. Secondary school	1	1. No	3. N/A	5. Four or more		39	10.1	<12g/dL	30.7	15	5	1.No	1.No	1. No	1. No	2. Yes	1. No	1. No	1. No	2500 - 3499grams	<0.8	1. No	8.4	25.7	230	397.02	600.99	2. No	2. No	2. No	2. No	2. No	1. Yes
misoprostol	18-35	<25	2. Primary school	1	1. No	3. N/A	5. Four or more		39.2	13.3	>12g/dL	40	10	3	1.No	1.No	1. No	1. No	1. No	1. No	1. No	1. No	2500 - 3499grams	<0.8	1. No	12.9	37.7	200	424.8	524.42	2. No	2. No	2. No	2. No	2. No	2. No
oxytocin	18-35	<25	3. Secondary school	1	1. No	3. N/A	5. Four or more		38.6	13.9	>12g/dL	42.5	15	5	2.Yes	1.No	1. No	1. No	1. No	1. No	1. No	1. No	2500 - 3499grams	<0.8	1. No	12.9	37	80	240.7	494.22	2. No	2. No	2. No	2. No	1. Yes	2. No
oxytocin	18-35	<25	2. Primary school	1	1. No	3. N/A	4. Three times		38.5	11.5	<12g/dL	34.7	10	3	1.No	1.No	1. No	1. No	1. No	1. No	1. No	1. No	<2500grams	<0.8	1. No	10.5	33.2	200	322.65	476.46	2. No	2. No	2. No	2. No	2. No	2. No
oxytocin	18-35	>25	2. Primary school	1	1. No	1. No	3. Twice		38	13.3	>12g/dL	42.3	20	3	2.Yes	1.No	1. No	1. No	1. No	1. No	1. No	1. No	2500 - 3499grams	<0.8	1. No	12.7	40.3	100	100	305.64	2. No	2. No	2. No	2. No	2. No	2. No
oxytocin	18-35	<25	2. Primary school	2 to 4	1. No	1. No	4. Three times	7	40	14.5	>12g/dL	47.5	30	5	1.No	1.No	1. No	1. No	1. No	1. No	1. No	1. No	2500 - 3499grams	<0.8	1. No	13.2	41.5	110	184.7	325.35	2. No	2. No	2. No	2. No	1. Yes	2. No
oxytocin	18-35	>25	2. Primary school	2 to 4	1. No	1. No	4. Three times	3	39	12.1	>12g/dL	37.3	8	4	1.No	1.No	1. No	1. No	1. No	1. No	1. No	1. No	2500 - 3499grams	<0.8	1. No	10.6	30.9	70	139.9	393.94	2. No	2. No	2. No	2. No	2. No	2. No
misoprostol	>35	<25	3. Secondary school	2 to 4	1. No	1. No	4. Three times	2	40	14	>12g/dL	41.9	40	4	1.No	1.No	1. No	1. No	1. No	1. No	1. No	1. No	>=3500grams	>=0.8	1. No	13.8	40.9	210	379.95	568.51	2. No	2. No	2. No	2. No	2. No	2. No
oxytocin	18-35	>25	1. No schololing	>=5	1. No	1. No	4. Three times	5	40	13.6	>12g/dL	39.2	28	4	1.No	1.No	1. No	1. No	1. No	1. No	1. No	1. No	>=3500grams	<0.8	1. No	13.5	38.3	130	198.3	362.71	2. No	2. No	2. No	2. No	2. No	2. No
misoprostol	18-35	>25	4. Vocational/ tertially school	2 to 4	1. No	1. No	4. Three times	7	40	12.3	>12g/dL	37.6	36	6	1.No	1.No	1. No	1. No	1. No	1. No	1. No	1. No	>=3500grams	<0.8	1. No	12.1	35.1	150	223.43	514.5	2. No	2. No	2. No	2. No	1. Yes	2. No
misoprostol	18-35	<25	4. Vocational/ tertially school	1	1. No	1. No	5. Four or more		38	12.8	>12g/dL	38.4	29	5	2.Yes	1.No	1. No	1. No	1. No	1. No	1. No	1. No	2500 - 3499grams	<0.8	1. No	12.4	38.2	80	249.8	445.1	2. No	2. No	2. No	2. No	1. Yes	2. No
misoprostol	18-35	<25	4. Vocational/ tertially school	>=5	1. No	1. No	3. Twice	4	40	14	>12g/dL	42.2	30	5	1.No	1.No	1. No	1. No	1. No	1. No	1. No	1. No	2500 - 3499grams	<0.8	1. No	14.4	44.7	78	177.96	258.14	2. No	2. No	2. No	2. No	1. Yes	2. No
oxytocin	18-35	>25	1. No schololing	2 to 4	1. No	1. No	4. Three times	2	40	11.9	<12g/dL	35.8	38	5	1.No	1.No	1. No	1. No	1. No	1. No	1. No	1. No	2500 - 3499grams	<0.8	1. No	11.5	33.5	130	253.7	533.77	2. No	2. No	2. No	2. No	2. No	2. No
oxytocin	18-35	>25	1. No schololing	2 to 4	2. Yes	2. Yes	5. Four or more	2	38.5	14.4	>12g/dL	43.6	10	3	1.No	1.No	1. No	1. No	1. No	1. No	1. No	1. No	>=3500grams	<0.8	1. No	13.9	41.6	258	416.71	473.27	2. No	2. No	2. No	2. No	1. Yes	1. Yes
misoprostol	18-35	<25	1. No schololing	1	1. No	3. N/A			38.2	13.8	>12g/dL	39.3	15	3	2.Yes	1.No	1. No	1. No	1. No	2. Yes	1. No	1. No	2500 - 3499grams	<0.8	1. No	9.6	27.4	550	658.23	750.19	2. No	2. No	2. No	2. No	1. Yes	2. No
oxytocin	18-35	<25	1. No schololing	2 to 4	2. Yes	1. No	4. Three times	2	39.2	10.1	<12g/dL	30.3	10	3	1.No	1.No	1. No	1. No	1. No	1. No	1. No	1. No	<2500grams	<0.8	1. No	9.5	29	187	340.4	284.59	2. No	2. No	2. No	2. No	2. No	2. No
oxytocin	18-35	>25	1. No schololing	1	1. No	3. N/A	4. Three times		38	12.6	>12g/dL	40.2	42	4	2.Yes	1.No	1. No	1. No	1. No	1. No	1. No	1. No	>=3500grams	<0.8	1. No	11.9	36.3	80	197.77	253.24	2. No	2. No	2. No	2. No	2. No	2. No
misoprostol	18-35	<25	1. No schololing	1	1. No	3. N/A	5. Four or more		38	13.9	>12g/dL	43.8	25	5	2.Yes	2.Yes	1. No	1. No	1. No	1. No	1. No	1. No	2500 - 3499grams	<0.8	1. No	13.7	40.6	130	222.8	408.77	2. No	2. No	2. No	2. No	2. No	2. No
oxytocin	18-35	>25	1. No schololing	1	1. No	3. N/A	3. Twice		38	12.6	>12g/dL	38.1	29	5	1.No	1.No	1. No	1. No	1. No	1. No	1. No	1. No	2500 - 3499grams	<0.8	1. No	13.2	39.1	70	141.1	237.3	2. No	2. No	2. No	2. No	2. No	2. No
misoprostol	>35	>25	3. Secondary school	2 to 4	1. No	1. No	5. Four or more	2	40	12.6	>12g/dL	38.1	30	5	1.No	1.No	1. No	1. No	1. No	1. No	1. No	1. No	>=3500grams	>=0.8	1. No	12	37.1	120	209.9	512.8	2. No	2. No	2. No	2. No	2. No	2. No
misoprostol	18-35	>25	3. Secondary school	1	1. No	3. N/A	4. Three times		38.5	12.7	>12g/dL	38	15	3	2.Yes	1.No	1. No	1. No	1. No	1. No	1. No	1. No	2500 - 3499grams	<0.8	1. No	11.6	36.6	187	333.92	488.54	2. No	2. No	2. No	2. No	1. Yes	2. No
oxytocin	18-35	<25	1. No schololing	2 to 4	1. No	2. Yes	5. Four or more	1	39	14.1	>12g/dL	44.2	10	3	1.No	1.No	1. No	1. No	1. No	1. No	1. No	1. No	2500 - 3499grams	<0.8	1. No	13.5	40.8	201	359.4	472.38	2. No	2. No	2. No	2. No	2. No	2. No
misoprostol	18-35	<25	3. Secondary school	1	1. No	3. N/A	5. Four or more		39.2	11.8	<12g/dL	38.3	15	5	2.Yes	1.No	1. No	1. No	1. No	1. No	1. No	1. No	2500 - 3499grams	<0.8	1. No	10.3	32	168	306.62	525.03	2. No	2. No	2. No	2. No	1. Yes	2. No
misoprostol	18-35	<25	1. No schololing	1	1. No	3. N/A	5. Four or more		38	13.3	>12g/dL	41.9	10	23	2.Yes	1.No	2. Yes	1. No	1. No	2. Yes	1. No	1. No	2500 - 3499grams	<0.8	1. No	12.4	37.6	650	1009	1204.21	2. No	2. No	2. No	2. No	2. No	2. No
oxytocin	18-35	<25	1. No schololing	2 to 4	1. No	1. No	5. Four or more	3	39	13.5	>12g/dL	41.9	10	3	1.No	1.No	1. No	1. No	1. No	1. No	1. No	1. No	2500 - 3499grams	<0.8	1. No	12.6	39.4	150	291.7	429.2	2. No	2. No	2. No	2. No	2. No	2. No
misoprostol	18-35	>25	1. No schololing	1	1. No	3. N/A	5. Four or more		38	10.4	<12g/dL	32.7	15	3	2.Yes	1.No	1. No	1. No	1. No	2. Yes	1. No	1. No	>=3500grams	<0.8	1. No	8.9	28.3	600	718.01	789.15	2. No	2. No	2. No	2. No	1. Yes	2. No
oxytocin	18-35	<25	2. Primary school	2 to 4	2. Yes	1. No	5. Four or more	3	39.6	12.9	>12g/dL	40.6	10	5	1.No	1.No	1. No	1. No	1. No	1. No	1. No	1. No	>=3500grams	<0.8	1. No	11.8	36.5	167	415.63	573.43	2. No	2. No	2. No	2. No	1. Yes	2. No
oxytocin	18-35	<25	2. Primary school	2 to 4	1. No	1. No	4. Three times	2	40	13	>12g/dL	40.8	15	5	1.No	1.No	1. No	1. No	1. No	1. No	1. No	1. No	<2500grams	<0.8	1. No	12.1	35.8	150	261.1	451.02	2. No	2. No	2. No	2. No	2. No	2. No
misoprostol	18-35	>25	1. No schololing	2 to 4	1. No	1. No	5. Four or more	4	40	13.3	>12g/dL	39.1	10	5	1.No	1.No	1. No	1. No	1. No	1. No	1. No	1. No	2500 - 3499grams	>=0.8	1. No	12.8	38.3	180	325.36	670.95	2. No	2. No	2. No	2. No	2. No	2. No
oxytocin	18-35	>25	3. Secondary school	2 to 4	1. No	1. No	4. Three times	4	40	13.1	>12g/dL	39.3	23	4	1.No	1.No	1. No	1. No	1. No	1. No	1. No	1. No	2500 - 3499grams	<0.8	1. No	12.2	37.4	68	154.75	204.75	2. No	2. No	2. No	2. No	1. Yes	2. No
misoprostol	18-35	>25	2. Primary school	2 to 4	2. Yes	1. No	4. Three times	5	40	13.1	>12g/dL	39.5	26	5	1.No	1.No	1. No	1. No	1. No	1. No	1. No	1. No	2500 - 3499grams	<0.8	1. No	12.2	36.9	120	234.22	489.93	2. No	2. No	2. No	2. No	2. No	2. No
misoprostol	18-35	<25	2. Primary school	1	1. No	3. N/A	4. Three times		40	14	>12g/dL	39.6	15	3	2.Yes	1.No	1. No	1. No	1. No	2. Yes	1. No	1. No	2500 - 3499grams	<0.8	1. No	10.1	30.4	280	500.8	647.6	2. No	2. No	2. No	2. No	2. No	2. No
misoprostol	18-35	<25	2. Primary school	1	1. No	3. N/A	3. Twice		38	10	<12g/dL	29.6	10	4	2.Yes	1.No	1. No	1. No	1. No	1. No	1. No	1. No	<2500grams	<0.8	1. No	10.1	31	150	185.71	255.07	2. No	2. No	2. No	2. No	2. No	2. No
oxytocin	18-35	>25	2. Primary school	1	1. No	3. N/A	5. Four or more		39	12	>12g/dL	34.6	15	3	2.Yes	1.No	1. No	1. No	1. No	1. No	1. No	1. No	2500 - 3499grams	<0.8	1. No	10.9	32.6	257	369.8	469.32	2. No	2. No	2. No	2. No	2. No	2. No
oxytocin	18-35	<25	1. No schololing	2 to 4	1. No	1. No	4. Three times	1	40	14	>12g/dL	42.2	10	4	1.No	1.No	1. No	1. No	1. No	1. No	1. No	1. No	>=3500grams	<0.8	1. No	13.2	38.9	100	195.22	283.8	2. No	2. No	2. No	2. No	2. No	2. No
oxytocin	18-35	<25	1. No schololing	2 to 4	1. No	1. No	3. Twice	2	40	12	>12g/dL	38.2	16	4	1.No	1.No	1. No	1. No	1. No	1. No	1. No	1. No	2500 - 3499grams	<0.8	1. No	10.9	33.2	120	220.16	473.29	2. No	2. No	2. No	2. No	2. No	2. No
misoprostol	18-35	>25	1. No schololing	2 to 4	1. No	1. No	4. Three times	3	40	13.4	>12g/dL	41.9	20	5	1.No	1.No	1. No	1. No	1. No	1. No	1. No	1. No	>=3500grams	<0.8	1. No	10.6	30.8	200	417.37	568.68	2. No	2. No	2. No	2. No	1. Yes	2. No
oxytocin	18-35	<25	1. No schololing	1	1. No	1. No	5. Four or more		38	11.5	<12g/dL	35.9	26	5	1.No	2.Yes	1. No	1. No	1. No	1. No	1. No	1. No	2500 - 3499grams	<0.8	1. No	10.8	32.3	120	278.22	431.77	2. No	2. No	2. No	2. No	2. No	2. No
misoprostol	18-35	<25	1. No schololing	2 to 4	1. No	1. No	4. Three times	3	40	10.3	<12g/dL	30.8	20	5	1.No	1.No	1. No	1. No	1. No	1. No	1. No	1. No	2500 - 3499grams	<0.8	1. No	10.3	30.2	110	222.13	636.6	2. No	2. No	2. No	2. No	1. Yes	2. No
oxytocin	18-35	<25	2. Primary school	2 to 4	1. No	1. No	5. Four or more	3	40	14.3	>12g/dL	42.2	20	4	1.No	1.No	1. No	1. No	1. No	1. No	1. No	1. No	2500 - 3499grams	<0.8	1. No	14	39.4	80	176.32	357.47	2. No	2. No	2. No	2. No	2. No	2. No
misoprostol	18-35	<25	3. Secondary school	1	1. No	3. N/A	3. Twice		38.5	12.2	>12g/dL	35.6	15	3	2.Yes	1.No	1. No	1. No	1. No	1. No	1. No	1. No	2500 - 3499grams	<0.8	1. No	12.9	39	200	342.14	458.85	2. No	2. No	2. No	2. No	1. Yes	2. No
misoprostol	18-35	<25	2. Primary school	2 to 4	1. No	1. No	4. Three times	1	40	11.7	<12g/dL	35	40	3	1.No	1.No	1. No	1. No	1. No	1. No	1. No	1. No	>=3500grams	<0.8	1. No	9.9	31.2	238	501.65	629.75	2. No	2. No	2. No	2. No	2. No	2. No
misoprostol	18-35	<25	2. Primary school	2 to 4	1. No	1. No	5. Four or more	2	39	9	<12g/dL	29.5	10	3	1.No	1.No	1. No	1. No	1. No	1. No	1. No	1. No	<2500grams	<0.8	1. No	9.2	31.1	150	298.32	433.26	2. No	2. No	2. No	2. No	1. Yes	2. No
oxytocin	18-35	<25	3. Secondary school	2 to 4	1. No	1. No	3. Twice	2	39.3	13.5	>12g/dL	41.5	19	3	1.No	1.No	1. No	1. No	1. No	1. No	1. No	1. No	2500 - 3499grams	<0.8	1. No	13	38.5	200	333.19	452.56	2. No	2. No	2. No	2. No	2. No	2. No
oxytocin	18-35	>25	2. Primary school	2 to 4	1. No	1. No	4. Three times	3	40	12.8	>12g/dL	38.7	5	5	1.No	1.No	1. No	1. No	1. No	1. No	1. No	1. No	2500 - 3499grams	<0.8	1. No	12.1	37.8	100	197.78	361.63	2. No	2. No	2. No	2. No	1. Yes	2. N0
oxytocin	18-35	<25	3. Secondary school	1	1. No	3. N/A	4. Three times		38.2	10.9	<12g/dL	33.6	39	4	2.Yes	1.No	1. No	1. No	1. No	1. No	1. No	1. No	2500 - 3499grams	<0.8	1. No	9.9	29.7	80	162.78	295.76	2. No	2. No	2. No	2. No	2. No	2. No
misoprostol	18-35	>25	2. Primary school	2 to 4	2. Yes	1. No	3. Twice	3	40	12.8	>12g/dL	39.2	46	4	2.Yes	1.No	1. No	1. No	1. No	2. Yes	1. No	1. No	2500 - 3499grams	<0.8	1. No	11.5	33.3	210	351.53	459.62	2. No	2. No	2. No	2. No	1. Yes	2. No
oxytocin	18-35	>25	3. Secondary school	1	1. No	3. N/A	4. Three times		38	14.1	>12g/dL	41.4	40	3	2.Yes	1.No	1. No	1. No	1. No	1. No	1. No	1. No	2500 - 3499grams	<0.8	1. No	13.1	40.6	120	257.5	461.88	2. No	2. No	2. No	2. No	2. No	2. No
misoprostol	18-35	<25	3. Secondary school	1	1. No	3. N/A	4. Three times		38	12.3	>12g/dL	36.8	31	5	2.Yes	1.No	1. No	1. No	1. No	1. No	1. No	1. No	>=3500grams	<0.8	1. No	12.2	34.8	100	193.94	355.91	2. No	2. No	2. No	2. No	1. Yes	2. No
misoprostol	18-35	<25	4. Vocational/ tertially school	2 to 4	1. No	1. No	4. Three times	3	40	14.2	>12g/dL	42.2	20	5	1.No	1.No	1. No	1. No	1. No	1. No	1. No	1. No	>=3500grams	>=0.8	1. No	13.8	41.5	70	205.15	387.58	2. No	2. No	2. No	2. No	2. No	2. No
misoprostol	18-35	<25	2. Primary school	1	1. No	3. N/A	4. Three times		38	13.8	>12g/dL	40.5	10	21	2.Yes	1.No	1. No	1. No	1. No	1. No	1. No	1. No	<2500grams	<0.8	1. No	13.6	40.2	60	143.07	266.66	2. No	2. No	2. No	2. No	2. No	2. No
oxytocin	18-35	<25	2. Primary school	1	1. No	3. N/A	4. Three times		38	12.2	>12g/dL	36.9	36	5	2.Yes	1.No	1. No	1. No	1. No	1. No	1. No	1. No	<2500grams	<0.8	1. No	9.2	28.2	150	275.57	455.93	2. No	2. No	2. No	2. No	2. No	2. No
oxytocin	18-35	<25	2. Primary school	1	1. No	3. N/A	3. Twice		38	12.6	>12g/dL	37.4	10	5	2.Yes	1.No	1. No	1. No	1. No	1. No	1. No	1. No	2500 - 3499grams	<0.8	1. No	12.1	36.5	100	260.21	467.54	2. No	2. No	2. No	2. No	1. Yes	2. No
misoprostol	18-35	<25	2. Primary school	2 to 4	2. Yes	1. No	4. Three times	4	40	12.6	>12g/dL	36.6	20	4	1.No	1.No	1. No	1. No	1. No	1. No	1. No	1. No	2500 - 3499grams	<0.8	1. No	12.5	36.2	70	269.95	413.2	2. No	2. No	2. No	2. No	2. No	2. No
misoprostol	18-35	<25	2. Primary school	2 to 4	1. No	1. No	4. Three times	3	40	13.3	>12g/dL	40.7	20	4	1.No	1.No	1. No	1. No	1. No	1. No	1. No	1. No	2500 - 3499grams	<0.8	1. No	11.7	35.8	160	320.7	485.38	2. No	2. No	2. No	2. No	1. Yes	2. No
misoprostol	18-35	<25	2. Primary school	1	1. No	3. N/A	4. Three times		38	13.2	>12g/dL	41	40	4	2.Yes	1.No	1. No	1. No	1. No	1. No	1. No	1. No	>=3500grams	<0.8	1. No	12.6	38	140	244.3	393.36	2. No	2. No	2. No	2. No	2. No	2. No
misoprostol	18-35	>25	2. Primary school	2 to 4	1. No	1. No	4. Three times	3	40	11.7	<12g/dL	41.1	19	5	1.No	2.Yes	1. No	1. No	1. No	2. Yes	1. No	1. No	>=3500grams	>=0.8	1. No	10.7	34.6	550	829.66	891.16	2. No	2. No	2. No	2. No	2. No	2. No
oxytocin	18-35	<25	2. Primary school	1	1. No	3. N/A	5. Four or more		38	13.7	>12g/dL	41.5	15	5	2.Yes	1.No	1. No	1. No	1. No	1. No	1. No	1. No	2500 - 3499grams	<0.8	1. No	13.3	41.2	150	236.9	357.94	2. No	2. No	2. No	2. No	1. Yes	2. No
misoprostol	18-35	>25	2. Primary school	2 to 4	1. No	1. No	4. Three times	2	40	12	>12g/dL	38.2	6	5	1.No	1.No	1. No	1. No	1. No	1. No	1. No	1. No	>=3500grams	<0.8	1. No	11	34.1	100	239.9	478.02	2. No	2. No	2. No	2. No	1. Yes	2. No
oxytocin	18-35	>25	2. Primary school	1	1. No	3. N/A	4. Three times		38	15.5	>12g/dL	46.9	26	5	2.Yes	1.No	1. No	1. No	1. No	1. No	1. No	1. No	2500 - 3499grams	<0.8	1. No	14.1	42.2	100	260.14	486.64	2. No	2. No	2. No	2. No	2. No	2. No
misoprostol	18-35	<25	2. Primary school	1	1. No	3. N/A	3. Twice		38	12.1	>12g/dL	40.3	20	5	1.No	1.No	1. No	1. No	1. No	1. No	1. No	1. No	2500 - 3499grams	<0.8	1. No	11.4	36.7	120	225.18	419.86	2. No	2. No	2. No	2. No	2. No	2. No
oxytocin	18-35	<25	2. Primary school	1	1. No	3. N/A	4. Three times		38.3	14.6	>12g/dL	41.8	36	5	2.Yes	1.No	1. No	1. No	1. No	1. No	1. No	1. No	2500 - 3499grams	<0.8	1. No	12.7	36.7	80	151.08	247.09	2. No	2. No	2. No	2. No	2. No	2. No
oxytocin	18-35	>25	2. Primary school	2 to 4	1. No	1. No	4. Three times	3	39.1	11.1	<12g/dL	34.3	10	3	1.No	1.No	1. No	1. No	1. No	1. No	1. No	1. No	>=3500grams	<0.8	1. No	10.2	31.6	90	227.49	391.43	2. No	2. No	2. No	2. No	2. No	2. No
misoprostol	18-35	<25	2. Primary school	2 to 4	1. No	2. Yes	5. Four or more	2	40	9.9	<12g/dL	30.5	10	3	1.No	1.No	1. No	1. No	1. No	1. No	1. No	1. No	2500 - 3499grams	<0.8	1. No	10.4	31.7	250	351.79	472.05	2. No	2. No	2. No	2. No	1. Yes	2. No
misoprostol	18-35	<25	2. Primary school	2 to 4	1. No	1. No	5. Four or more	5	40	13.1	>12g/dL	39	10	3	1.No	1.No	1. No	1. No	1. No	1. No	1. No	1. No	2500 - 3499grams	<0.8	1. No	11.8	34.9	259	421.16	573.74	2. No	2. No	2. No	2. No	2. No	2. No
oxytocin	>35	>25	3. Secondary school	>=5	2. Yes	1. No	5. Four or more	1	39.2	13.5	>12g/dL	414	10	5	1.No	1.No	1. No	1. No	1. No	1. No	1. No	1. No	>=3500grams	<0.8	1. No	12.1	37.2	550	710.47	979.05	2. No	2. No	2. No	2. No	1. Yes	2. No
misoprostol	18-35	>25	2. Primary school	2 to 4	1. No	1. No	5. Four or more	2	38.5	13.4	>12g/dL	40.5	10	5	1.No	1.No	1. No	1. No	1. No	1. No	1. No	1. No	>=3500grams	<0.8	1. No	12.1	37.3	289	538.21	713.14	2. No	2. No	2. No	2. No	1. Yes	2. No
oxytocin	>35	>25	3. Secondary school	2 to 4	2. Yes	1. No	5. Four or more	2	39.1	12.9	>12g/dL	41.8	8	3	1.No	1.No	1. No	1. No	1. No	1. No	1. No	1. No	2500 - 3499grams	<0.8	1. No	12	38	201	390.88	491.98	2. No	2. No	2. No	2. No	2. No	2. No
misoprostol	18-35	<25	2. Primary school	2 to 4	2. Yes	1. No	5. Four or more	2	38	14.6	>12g/dL	44.1	10	5	1.No	1.No	1. No	1. No	1. No	1. No	1. No	1. No	2500 - 3499grams	<0.8	1. No	13.6	43.1	189	342.89	448.56	2. No	2. No	2. No	2. No	2. No	2. No
oxytocin	18-35	>25	3. Secondary school	2 to 4	1. No	1. No	5. Four or more	1	38.6	14	>12g/dL	41.4	10	5	1.No	1.No	1. No	1. No	1. No	1. No	1. No	1. No	<2500grams	<0.8	1. No	12.6	35.2	248	420.48	614.21	2. No	2. No	2. No	2. No	1. Yes	2. No
oxytocin	18-35	<25	3. Secondary school	2 to 4	2. Yes	1. No	5. Four or more	2	40	10.8	<12g/dL	33.7	10	3	1.No	1.No	1. No	1. No	1. No	1. No	1. No	1. No	2500 - 3499grams	<0.8	1. No	10.5	31.7	193	308.66	475.39	2. No	2. No	2. No	2. No	1. Yes	2. No
oxytocin	18-35	<25	2. Primary school	2 to 4	2. Yes	1. No	5. Four or more	2	38	15.4	>12g/dL	44.9	10	3	1.No	1.No	1. No	1. No	1. No	1. No	1. No	1. No	<2500grams	<0.8	1. No	15.3	42.6	150	306.01	503.37	2. No	2. No	2. No	2. No	2. No	2. No
oxytocin	18-35	>25	3. Secondary school	1	1. No	3. N/A	5. Four or more		38.6	12.7	>12g/dL	39.1	15	3	1.No	1.No	1. No	1. No	2. Yes	1. No	1. No	1. No	2500 - 3499grams	<0.8	1. No	11.8	35.6	183	386.38	468.97	2. No	2. No	2. No	2. No	2. No	1. Yes
misoprostol	18-35	>25	2. Primary school	1	1. No	3. N/A	4. Three times		40	15	>12g/dL	45.9	10	5	2.Yes	1.No	1. No	1. No	1. No	1. No	1. No	1. No	2500 - 3499grams	<0.8	1. No	10.9	34	192	347.91	581.71	2. No	2. No	2. No	2. No	2. No	2. No
misoprostol	18-35	<25	2. Primary school	2 to 4	1. No	1. No	4. Three times	2	39	13.5	>12g/dL	40.5	10	5	1.No	1.No	1. No	1. No	1. No	1. No	1. No	1. No	2500 - 3499grams	<0.8	1. No	13.3	39.9	167	337.07	476.84	2. No	2. No	2. No	2. No	2. No	2. No
oxytocin	18-35	>25	2. Primary school	1	1. No	3. N/A	5. Four or more		39.5	11.9	<12g/dL	36.4	15	3	1.No	1.No	1. No	1. No	1. No	1. No	1. No	1. No	2500 - 3499grams	<0.8	1. No	11.4	34	172	298	322.47	2. No	2. No	2. No	2. No	2. No	2. No
oxytocin	18-35	<25	3. Secondary school	2 to 4	1. No	1. No	4. Three times	2	39	13.9	>12g/dL	42.1	10	5	1.No	1.No	1. No	1. No	1. No	1. No	1. No	1. No	2500 - 3499grams	<0.8	1. No	13.5	40.5	168.6	289.71	380.36	2. No	2. No	2. No	2. No	2. No	2. No
